# Supplementary material for: catena-Poly[dieth­yl(2-hydroxy­ethyl)­ammonium [[tetra-μ-acetato-κ8 O:O′-dicuprate(II)(Cu—Cu)]-μ-acetato-κ2 O:O′] dichloro­methane solvate]
Source: Acta Crystallogr Sect E Struct Rep Online. 2009 Jan 8;65(Pt 2):m163–4. doi: 10.1107/S1600536808044048 (PMC2968312; doi:10.1107/S1600536808044048)
Supplement: Supplementary file 1 [file e-65-0m163-sup1.cif]

##############################################################################
###                                                                        ###
###        Electronic paper (Acta Crystallographica Section E)             ###
###                                                                        ###
##############################################################################
#                                                                            #
# This CIF contains the data in a paper accepted for publication in Acta     #
# Crystallographica Section E. It conforms to the requirements of Notes      #
# for Authors for Section E, and has been peer reviewed under the auspices   #
# of the IUCr Commission on Journals.                                        #
#                                                                            #
# Full details of the Crystallographic Information File format               #
# are given in the paper "The Crystallographic Information File (CIF):       #
# a New Standard Archive File for Crystallography" by S. R. Hall, F. H.      #
# Allen and I. D. Brown [Acta Cryst. (1991), A47, 655-685].                  #
#                                                                            #
# The current version of the core CIF dictionary is obtainable from          #
# ftp://ftp.iucr.org/pub/cif_core.dic. The current version number is 2.4.    #
#                                                                            #
# Software is freely available for graphical display of the structure(s) in  #
# this CIF.  For information consult the CIF home page http://www.iucr.org/  #
# cif/home.html                                                              #
#                                                                            #
# This file may be used for bona fide research purposes within the           #
# scientific community so long as proper attribution is given to the journal # 
# article from which it was obtained.                                        #
#                                                                            #
##############################################################################
                                             
data_I
_audit_creation_method     SHELXL-97
_chemical_name_systematic
;
<i>catena</i>-Poly[diethyl(2-hydroxyethyl)ammonium
[[tetra-\m-acetato-\k^8^O:O'-dicuprate(II)(<i>Cu</i>---<i>Cu</i>)]-\m-acetato-
\k^2^O:O'] dichloromethane solvate]
;
_chemical_name_common     'C6 H16 N O -, C10 H15 Cu2 O10, C H2 Cl2'
_chemical_formula_moiety     ?
_chemical_formula_sum     'C17 H33 Cl2 Cu2 N O11'
_chemical_formula_iupac     '(C6 H16 N O) [Cu2 (C2 H3 O2)5], C H2 Cl2'
_chemical_formula_weight     625.42
_chemical_melting_point     ?
_symmetry_cell_setting     Orthorhombic
_symmetry_space_group_name_H-M     'P n a 21'
loop_
    _symmetry_equiv_pos_as_xyz
    'x, y, z'
    '-x, -y, z+1/2'
    'x+1/2, -y+1/2, z'
    '-x+1/2, y+1/2, z+1/2'
_cell_length_a     17.6366(11)
_cell_length_b     12.1078(8)
_cell_length_c     11.9148(7)
_cell_angle_alpha     90.00
_cell_angle_beta     90.00
_cell_angle_gamma     90.00
_cell_volume     2544.3(3)
_cell_formula_units_Z     4
_cell_measurement_reflns_used     7814
_cell_measurement_theta_min     2.398
_cell_measurement_theta_max     28.086
_cell_measurement_temperature     100(2)
_exptl_crystal_description     plate
_exptl_crystal_colour     turquoise
_exptl_crystal_size_max     0.40
_exptl_crystal_size_mid     0.40
_exptl_crystal_size_min     0.10
_exptl_crystal_density_diffrn     1.633
_exptl_crystal_density_method     'not measured'
_exptl_crystal_F_000     1288
_exptl_absorpt_coefficient_mu     1.935
_exptl_absorpt_correction_type     multi-scan
_exptl_absorpt_process_details     '(SADABS; Bruker, 2001)'
_exptl_absorpt_correction_T_min     0.657429
_exptl_absorpt_correction_T_max     0.8300
_exptl_special_details
;
;
_diffrn_ambient_temperature     100(2)
_diffrn_radiation_type     MoK\a
_diffrn_radiation_wavelength     0.71073
_diffrn_radiation_source     'fine-focus sealed tube'
_diffrn_radiation_monochromator     graphite
_diffrn_measurement_device_type     'Bruker SMART CCD area-detector'
_diffrn_measurement_method     '\f and \w'
_diffrn_detector_area_resol_mean     ?
_diffrn_reflns_number     21202
_diffrn_reflns_av_R_equivalents     0.0287
_diffrn_reflns_av_sigmaI/netI     0.0361
_diffrn_reflns_theta_min     2.04
_diffrn_reflns_theta_max     28.27
_diffrn_reflns_theta_full     25.00
_diffrn_measured_fraction_theta_max     0.971
_diffrn_measured_fraction_theta_full     1.000
_diffrn_reflns_limit_h_min     -22
_diffrn_reflns_limit_h_max     22
_diffrn_reflns_limit_k_min     -16
_diffrn_reflns_limit_k_max     15
_diffrn_reflns_limit_l_min     -15
_diffrn_reflns_limit_l_max     15
_diffrn_standards_number     ?
_diffrn_standards_interval_count     ?
_diffrn_standards_interval_time     ?
_diffrn_standards_decay_%     ?
_refine_special_details
;
Refinement of <i>F</i>^2^ against ALL reflections. The weighted <i>R</i>-factor
<i>wR</i> and goodness of fit <i>S</i> are based on <i>F</i>^2^, conventional
<i>R</i>-factors <i>R</i> are based on <i>F</i>, with <i>F</i> set to zero for
negative <i>F</i>^2^. The threshold expression of <i>F</i>^2^ >
\s(<i>F</i>^2^) is used only for calculating <i>R</i>-factors(gt) <i>etc</i>.
and is not relevant to the choice of reflections for refinement.
<i>R</i>-factors based on <i>F</i>^2^ are statistically about twice as large
as those based on <i>F</i>, and <i>R</i>- factors based on ALL data will be
even larger.
;
_reflns_number_total     5939
_reflns_number_gt     5693
_reflns_threshold_expression     I>2\s(I)
_refine_ls_structure_factor_coef     Fsqd
_refine_ls_matrix_type     full
_refine_ls_R_factor_all     0.0356
_refine_ls_R_factor_gt     0.0338
_refine_ls_wR_factor_gt     0.0793
_refine_ls_wR_factor_ref     0.0803
_refine_ls_goodness_of_fit_ref     1.084
_refine_ls_restrained_S_all     1.084
_refine_ls_number_reflns     5939
_refine_ls_number_parameters     306
_refine_ls_number_restraints     1
_refine_ls_hydrogen_treatment     constr
_refine_ls_weighting_scheme     calc
_refine_ls_weighting_details
         'calc w=1/[\s^2^(Fo^2^)+(0.0393P)^2^+1.2652P] where P=(Fo^2^+2Fc^2^)/3'
_atom_sites_solution_hydrogens     geom
_atom_sites_solution_primary     direct
_atom_sites_solution_secondary     difmap
_refine_ls_shift/su_max     0.013
_refine_ls_shift/su_mean     0.000
_refine_diff_density_max     0.748
_refine_diff_density_min     -0.404
_refine_ls_extinction_method     none
_refine_ls_extinction_coef     ?
_refine_ls_abs_structure_details     'Flack (1983), 2726 Friedel pairs'
_refine_ls_abs_structure_Flack     0.017(11)
loop_
    _atom_type_symbol
    _atom_type_description
    _atom_type_scat_dispersion_real
    _atom_type_scat_dispersion_imag
    _atom_type_scat_source
    'C' 'C' 0.0033 0.0016
                         'International Tables Vol C Tables 4.2.6.8 and 6.1.1.4'
    'H' 'H' 0.0000 0.0000
                         'International Tables Vol C Tables 4.2.6.8 and 6.1.1.4'
    'N' 'N' 0.0061 0.0033
                         'International Tables Vol C Tables 4.2.6.8 and 6.1.1.4'
    'O' 'O' 0.0106 0.0060
                         'International Tables Vol C Tables 4.2.6.8 and 6.1.1.4'
    'Cu' 'Cu' 0.3201 1.2651
                         'International Tables Vol C Tables 4.2.6.8 and 6.1.1.4'
    'Cl' 'Cl' 0.1484 0.1585
                         'International Tables Vol C Tables 4.2.6.8 and 6.1.1.4'
_computing_data_collection     'SMART (Bruker, 2001)'
_computing_cell_refinement     'SAINT-Plus (Bruker, 2003)'
_computing_data_reduction     'SAINT-Plus (Bruker, 2003)'
_computing_structure_solution     'SHELXS97 (Sheldrick, 2008)'
_computing_structure_refinement     'SHELXL97 (Sheldrick, 2008)'
_computing_molecular_graphics     'SHELXTL (Sheldrick, 2008)'
_computing_publication_material     'SHELXTL (Sheldrick, 2008)'
loop_
    _atom_site_type_symbol
    _atom_site_label
    _atom_site_fract_x
    _atom_site_fract_y
    _atom_site_fract_z
    _atom_site_U_iso_or_equiv
    _atom_site_adp_type
    _atom_site_calc_flag
    _atom_site_refinement_flags
    _atom_site_occupancy
    _atom_site_disorder_assembly
    _atom_site_disorder_group
    O O10 1.03029(10) 0.66475(16) 0.5408(2) 0.0152(4) Uani d . 1 . .
    C C1 0.75148(17) 0.9544(3) 0.6165(2) 0.0176(6) Uani d . 1 . .
    C C2 0.77083(18) 1.0672(3) 0.6609(3) 0.0206(6) Uani d . 1 . .
    H H2A 0.7588 1.0707 0.7411 0.031 Uiso calc R 1 . .
    H H2B 0.7413 1.1230 0.6206 0.031 Uiso calc R 1 . .
    H H2C 0.8250 1.0813 0.6500 0.031 Uiso calc R 1 . .
    C C3 0.73249(17) 0.8234(2) 0.3482(2) 0.0166(6) Uani d . 1 . .
    C C4 0.73934(19) 0.8662(3) 0.2292(3) 0.0222(7) Uani d . 1 . .
    H H4A 0.7896 0.8478 0.1994 0.033 Uiso calc R 1 . .
    H H4B 0.7327 0.9465 0.2289 0.033 Uiso calc R 1 . .
    H H4C 0.7002 0.8319 0.1823 0.033 Uiso calc R 1 . .
    C C5 0.68347(17) 0.5689(3) 0.4849(3) 0.0191(6) Uani d . 1 . .
    C C6 0.66262(19) 0.4540(3) 0.4463(3) 0.0283(8) Uani d . 1 . .
    H H6A 0.7085 0.4087 0.4414 0.042 Uiso calc R 1 . .
    H H6B 0.6384 0.4581 0.3724 0.042 Uiso calc R 1 . .
    H H6C 0.6274 0.4208 0.5002 0.042 Uiso calc R 1 . .
    C C7 0.71363(17) 0.6985(3) 0.7522(3) 0.0173(6) Uani d . 1 . .
    C C8 0.71030(19) 0.6623(3) 0.8732(3) 0.0257(7) Uani d . 1 . .
    H H8A 0.6693 0.7017 0.9116 0.039 Uiso calc R 1 . .
    H H8B 0.7587 0.6791 0.9100 0.039 Uiso calc R 1 . .
    H H8C 0.7008 0.5826 0.8767 0.039 Uiso calc R 1 . .
    C C9 0.96959(15) 0.7062(2) 0.5798(2) 0.0133(6) Uani d . 1 . .
    C C10 0.97463(17) 0.7894(3) 0.6744(3) 0.0189(6) Uani d . 1 . .
    H H10A 1.0156 0.7682 0.7256 0.028 Uiso calc R 1 . .
    H H10B 0.9265 0.7909 0.7154 0.028 Uiso calc R 1 . .
    H H10C 0.9851 0.8628 0.6433 0.028 Uiso calc R 1 . .
    C C11 0.54065(17) 0.9990(3) 0.2860(3) 0.0210(7) Uani d . 1 . .
    H H11A 0.5795 0.9515 0.2504 0.025 Uiso calc R 1 . .
    H H11B 0.5183 1.0463 0.2268 0.025 Uiso calc R 1 . .
    C C12 0.57806(18) 1.0711(3) 0.3723(3) 0.0240(7) Uani d . 1 . .
    H H12A 0.5967 1.0253 0.4342 0.036 Uiso calc R 1 . .
    H H12B 0.5412 1.1246 0.4012 0.036 Uiso calc R 1 . .
    H H12C 0.6206 1.1106 0.3379 0.036 Uiso calc R 1 . .
    C C13 0.4783(2) 0.8130(3) 0.2850(3) 0.0265(7) Uani d . 1 . .
    H H13A 0.4413 0.7669 0.3262 0.032 Uiso calc R 1 . .
    H H13B 0.5290 0.7792 0.2947 0.032 Uiso calc R 1 . .
    C C14 0.4581(2) 0.8124(4) 0.1617(3) 0.0350(9) Uani d . 1 . .
    H H14A 0.4934 0.8599 0.1205 0.052 Uiso calc R 1 . .
    H H14B 0.4063 0.8399 0.1519 0.052 Uiso calc R 1 . .
    H H14C 0.4615 0.7368 0.1327 0.052 Uiso calc R 1 . .
    C C15 0.40137(17) 0.9772(3) 0.3296(3) 0.0249(7) Uani d . 1 . .
    H H15A 0.3913 0.9998 0.2512 0.030 Uiso calc R 1 . .
    H H15B 0.3635 0.9203 0.3499 0.030 Uiso calc R 1 . .
    C C16 0.39024(18) 1.0753(3) 0.4043(3) 0.0280(7) Uani d . 1 . .
    H H16A 0.4225 1.1365 0.3771 0.034 Uiso calc R 1 . .
    H H16B 0.3368 1.0996 0.3991 0.034 Uiso calc R 1 . .
    C C17 0.9547(2) 0.9492(3) 0.4356(3) 0.0292(8) Uani d . 1 . .
    H H17A 0.9991 0.9018 0.4520 0.035 Uiso calc R 1 . .
    H H17B 0.9086 0.9093 0.4601 0.035 Uiso calc R 1 . .
    Cl Cl1 0.96272(5) 1.07456(9) 0.51185(9) 0.0367(2) Uani d . 1 . .
    Cl Cl2 0.94975(7) 0.97421(9) 0.29049(9) 0.0475(3) Uani d . 1 . .
    Cu Cu1 0.647405(16) 0.78765(2) 0.55145(3) 0.01289(8) Uani d . 1 . .
    Cu Cu2 0.791704(16) 0.73425(3) 0.54933(4) 0.01346(8) Uani d . 1 . .
    N N1 0.47907(14) 0.9266(2) 0.3355(2) 0.0182(5) Uani d . 1 . .
    H H1 0.4905 0.9179 0.4112 0.022 Uiso calc R 1 . .
    O O1 0.68332(11) 0.93608(17) 0.59168(18) 0.0168(4) Uani d . 1 . .
    O O2 0.80508(12) 0.88517(18) 0.60953(19) 0.0211(5) Uani d . 1 . .
    O O3 0.66724(12) 0.82111(19) 0.39116(18) 0.0184(4) Uani d . 1 . .
    O O4 0.79321(12) 0.79520(19) 0.39662(19) 0.0194(5) Uani d . 1 . .
    O O5 0.62993(11) 0.63224(17) 0.51139(19) 0.0193(4) Uani d . 1 . .
    O O6 0.75254(11) 0.59322(18) 0.4873(2) 0.0202(5) Uani d . 1 . .
    O O7 0.77446(12) 0.67809(19) 0.70047(19) 0.0212(5) Uani d . 1 . .
    O O8 0.65654(12) 0.7454(2) 0.71140(18) 0.0188(4) Uani d . 1 . .
    O O9 0.90593(10) 0.67911(16) 0.5416(2) 0.0172(4) Uani d . 1 . .
    O O11 0.40773(14) 1.05419(19) 0.5170(2) 0.0306(6) Uani d . 1 . .
    H H11 0.3963 0.9886 0.5327 0.046 Uiso calc R 1 . .
loop_
    _atom_site_aniso_label
    _atom_site_aniso_U_11
    _atom_site_aniso_U_22
    _atom_site_aniso_U_33
    _atom_site_aniso_U_12
    _atom_site_aniso_U_13
    _atom_site_aniso_U_23
    O10 0.0095(8) 0.0212(9) 0.0148(10) -0.0006(6) 0.0011(8) -0.0015(10)
    C1 0.0178(15) 0.0243(16) 0.0107(14) -0.0011(12) 0.0035(11) 0.0009(12)
    C2 0.0197(15) 0.0206(16) 0.0215(15) -0.0048(12) 0.0025(13) -0.0057(12)
    C3 0.0190(14) 0.0160(14) 0.0148(14) -0.0009(11) -0.0020(12) -0.0026(11)
    C4 0.0220(16) 0.0293(17) 0.0153(15) 0.0007(13) 0.0025(12) 0.0042(13)
    C5 0.0186(15) 0.0205(15) 0.0182(15) 0.0010(12) 0.0025(12) 0.0014(12)
    C6 0.0172(16) 0.0200(16) 0.048(2) -0.0038(12) 0.0046(15) -0.0101(15)
    C7 0.0172(15) 0.0179(14) 0.0168(15) -0.0019(11) 0.0000(11) -0.0016(12)
    C8 0.0232(16) 0.0366(19) 0.0173(16) 0.0060(14) 0.0024(13) 0.0091(14)
    C9 0.0139(13) 0.0139(13) 0.0123(15) -0.0011(10) -0.0003(10) 0.0017(9)
    C10 0.0144(14) 0.0209(16) 0.0213(16) 0.0000(11) -0.0036(12) -0.0091(12)
    C11 0.0150(15) 0.0296(18) 0.0185(16) -0.0010(12) 0.0033(12) 0.0075(13)
    C12 0.0144(15) 0.0294(17) 0.0283(17) -0.0048(13) -0.0006(13) 0.0063(14)
    C13 0.0315(19) 0.0241(16) 0.0240(17) -0.0013(14) -0.0016(14) 0.0000(14)
    C14 0.040(2) 0.043(2) 0.0215(17) -0.0088(17) -0.0011(16) -0.0045(16)
    C15 0.0135(15) 0.0404(19) 0.0208(16) -0.0001(13) -0.0038(12) 0.0141(14)
    C16 0.0133(15) 0.0298(17) 0.041(2) 0.0028(13) 0.0025(14) 0.0116(15)
    C17 0.0277(18) 0.036(2) 0.0242(18) -0.0045(14) 0.0010(15) 0.0061(15)
    Cl1 0.0248(4) 0.0460(5) 0.0393(5) 0.0034(4) -0.0039(4) -0.0083(4)
    Cl2 0.0826(8) 0.0327(5) 0.0272(5) -0.0082(5) 0.0083(5) 0.0062(4)
    Cu1 0.00720(13) 0.01831(15) 0.01316(15) 0.00109(10) 0.00003(17) -0.00089(17)
    Cu2 0.00722(13) 0.01905(15) 0.01411(15) 0.00129(10) 0.00009(19) -0.00129(18)
    N1 0.0148(12) 0.0255(14) 0.0142(12) -0.0033(10) -0.0022(10) 0.0056(11)
    O1 0.0117(10) 0.0184(10) 0.0205(10) 0.0008(8) -0.0007(8) -0.0027(8)
    O2 0.0119(10) 0.0253(12) 0.0260(12) 0.0025(9) -0.0020(9) -0.0077(10)
    O3 0.0117(10) 0.0290(12) 0.0145(10) 0.0008(9) -0.0004(8) 0.0014(9)
    O4 0.0127(10) 0.0295(12) 0.0161(11) 0.0003(8) 0.0025(8) 0.0018(9)
    O5 0.0123(10) 0.0200(10) 0.0255(11) -0.0005(8) -0.0006(8) -0.0045(8)
    O6 0.0103(10) 0.0207(11) 0.0295(13) -0.0016(8) 0.0002(9) -0.0022(9)
    O7 0.0138(10) 0.0317(12) 0.0183(11) 0.0069(9) 0.0001(9) 0.0054(9)
    O8 0.0153(10) 0.0273(12) 0.0137(10) 0.0043(9) 0.0023(8) 0.0023(9)
    O9 0.0083(8) 0.0220(9) 0.0213(11) 0.0002(7) -0.0008(10) -0.0075(10)
    O11 0.0310(13) 0.0231(11) 0.0378(15) -0.0031(10) 0.0034(11) -0.0001(10)
_geom_special_details
;
All e.s.d.'s (except the e.s.d. in the dihedral angle between two l.s. planes)
are estimated using the full covariance matrix. The cell e.s.d.'s are taken
into account individually in the estimation of e.s.d.'s in distances, angles
and torsion angles; correlations between e.s.d.'s in cell parameters are only
used when they are defined by crystal symmetry. An approximate (isotropic)
treatment of cell e.s.d.'s is used for estimating e.s.d.'s involving l.s.
planes.
;
loop_
    _geom_bond_atom_site_label_1
    _geom_bond_atom_site_label_2
    _geom_bond_site_symmetry_2
    _geom_bond_distance
    _geom_bond_publ_flag
    O10 C9 . 1.271(3) ?
    O10 Cu1 3_565 2.1482(18) ?
    C1 O1 . 1.258(4) ?
    C1 O2 . 1.266(4) ?
    C1 C2 . 1.504(4) ?
    C2 H2A . 0.9800 ?
    C2 H2B . 0.9800 ?
    C2 H2C . 0.9800 ?
    C3 O3 . 1.260(4) ?
    C3 O4 . 1.263(4) ?
    C3 C4 . 1.514(4) ?
    C4 H4A . 0.9800 ?
    C4 H4B . 0.9800 ?
    C4 H4C . 0.9800 ?
    C5 O6 . 1.254(4) ?
    C5 O5 . 1.257(4) ?
    C5 C6 . 1.510(4) ?
    C6 H6A . 0.9800 ?
    C6 H6B . 0.9800 ?
    C6 H6C . 0.9800 ?
    C7 O8 . 1.254(4) ?
    C7 O7 . 1.262(4) ?
    C7 C8 . 1.508(4) ?
    C8 H8A . 0.9800 ?
    C8 H8B . 0.9800 ?
    C8 H8C . 0.9800 ?
    C9 O9 . 1.255(3) ?
    C9 C10 . 1.514(4) ?
    C10 H10A . 0.9800 ?
    C10 H10B . 0.9800 ?
    C10 H10C . 0.9800 ?
    C11 C12 . 1.502(5) ?
    C11 N1 . 1.515(4) ?
    C11 H11A . 0.9900 ?
    C11 H11B . 0.9900 ?
    C12 H12A . 0.9800 ?
    C12 H12B . 0.9800 ?
    C12 H12C . 0.9800 ?
    C13 N1 . 1.500(4) ?
    C13 C14 . 1.512(5) ?
    C13 H13A . 0.9900 ?
    C13 H13B . 0.9900 ?
    C14 H14A . 0.9800 ?
    C14 H14B . 0.9800 ?
    C14 H14C . 0.9800 ?
    C15 C16 . 1.496(5) ?
    C15 N1 . 1.503(4) ?
    C15 H15A . 0.9900 ?
    C15 H15B . 0.9900 ?
    C16 O11 . 1.400(4) ?
    C16 H16A . 0.9900 ?
    C16 H16B . 0.9900 ?
    C17 Cl2 . 1.758(4) ?
    C17 Cl1 . 1.775(4) ?
    C17 H17A . 0.9900 ?
    C17 H17B . 0.9900 ?
    Cu1 O1 . 1.965(2) ?
    Cu1 O5 . 1.966(2) ?
    Cu1 O8 . 1.980(2) ?
    Cu1 O3 . 1.983(2) ?
    Cu1 O10 3_465 2.1482(18) ?
    Cu1 Cu2 . 2.6259(4) ?
    Cu2 O7 . 1.949(2) ?
    Cu2 O4 . 1.964(2) ?
    Cu2 O2 . 1.977(2) ?
    Cu2 O6 . 1.985(2) ?
    Cu2 O9 . 2.1243(18) ?
    N1 H1 . 0.9300 ?
    O11 H11 . 0.8400 ?
loop_
    _geom_angle_atom_site_label_1
    _geom_angle_atom_site_label_2
    _geom_angle_atom_site_label_3
    _geom_angle_site_symmetry_1
    _geom_angle_site_symmetry_3
    _geom_angle
    _geom_angle_publ_flag
    C9 O10 Cu1 . 3_565 133.03(19) ?
    O1 C1 O2 . . 125.5(3) ?
    O1 C1 C2 . . 117.4(3) ?
    O2 C1 C2 . . 117.1(3) ?
    C1 C2 H2A . . 109.5 ?
    C1 C2 H2B . . 109.5 ?
    H2A C2 H2B . . 109.5 ?
    C1 C2 H2C . . 109.5 ?
    H2A C2 H2C . . 109.5 ?
    H2B C2 H2C . . 109.5 ?
    O3 C3 O4 . . 125.6(3) ?
    O3 C3 C4 . . 117.4(3) ?
    O4 C3 C4 . . 116.9(3) ?
    C3 C4 H4A . . 109.5 ?
    C3 C4 H4B . . 109.5 ?
    H4A C4 H4B . . 109.5 ?
    C3 C4 H4C . . 109.5 ?
    H4A C4 H4C . . 109.5 ?
    H4B C4 H4C . . 109.5 ?
    O6 C5 O5 . . 125.5(3) ?
    O6 C5 C6 . . 117.4(3) ?
    O5 C5 C6 . . 117.1(3) ?
    C5 C6 H6A . . 109.5 ?
    C5 C6 H6B . . 109.5 ?
    H6A C6 H6B . . 109.5 ?
    C5 C6 H6C . . 109.5 ?
    H6A C6 H6C . . 109.5 ?
    H6B C6 H6C . . 109.5 ?
    O8 C7 O7 . . 125.6(3) ?
    O8 C7 C8 . . 118.1(3) ?
    O7 C7 C8 . . 116.3(3) ?
    C7 C8 H8A . . 109.5 ?
    C7 C8 H8B . . 109.5 ?
    H8A C8 H8B . . 109.5 ?
    C7 C8 H8C . . 109.5 ?
    H8A C8 H8C . . 109.5 ?
    H8B C8 H8C . . 109.5 ?
    O9 C9 O10 . . 121.2(3) ?
    O9 C9 C10 . . 119.7(2) ?
    O10 C9 C10 . . 119.1(2) ?
    C9 C10 H10A . . 109.5 ?
    C9 C10 H10B . . 109.5 ?
    H10A C10 H10B . . 109.5 ?
    C9 C10 H10C . . 109.5 ?
    H10A C10 H10C . . 109.5 ?
    H10B C10 H10C . . 109.5 ?
    C12 C11 N1 . . 112.6(3) ?
    C12 C11 H11A . . 109.1 ?
    N1 C11 H11A . . 109.1 ?
    C12 C11 H11B . . 109.1 ?
    N1 C11 H11B . . 109.1 ?
    H11A C11 H11B . . 107.8 ?
    C11 C12 H12A . . 109.5 ?
    C11 C12 H12B . . 109.5 ?
    H12A C12 H12B . . 109.5 ?
    C11 C12 H12C . . 109.5 ?
    H12A C12 H12C . . 109.5 ?
    H12B C12 H12C . . 109.5 ?
    N1 C13 C14 . . 113.4(3) ?
    N1 C13 H13A . . 108.9 ?
    C14 C13 H13A . . 108.9 ?
    N1 C13 H13B . . 108.9 ?
    C14 C13 H13B . . 108.9 ?
    H13A C13 H13B . . 107.7 ?
    C13 C14 H14A . . 109.5 ?
    C13 C14 H14B . . 109.5 ?
    H14A C14 H14B . . 109.5 ?
    C13 C14 H14C . . 109.5 ?
    H14A C14 H14C . . 109.5 ?
    H14B C14 H14C . . 109.5 ?
    C16 C15 N1 . . 114.6(3) ?
    C16 C15 H15A . . 108.6 ?
    N1 C15 H15A . . 108.6 ?
    C16 C15 H15B . . 108.6 ?
    N1 C15 H15B . . 108.6 ?
    H15A C15 H15B . . 107.6 ?
    O11 C16 C15 . . 113.4(3) ?
    O11 C16 H16A . . 108.9 ?
    C15 C16 H16A . . 108.9 ?
    O11 C16 H16B . . 108.9 ?
    C15 C16 H16B . . 108.9 ?
    H16A C16 H16B . . 107.7 ?
    Cl2 C17 Cl1 . . 111.1(2) ?
    Cl2 C17 H17A . . 109.4 ?
    Cl1 C17 H17A . . 109.4 ?
    Cl2 C17 H17B . . 109.4 ?
    Cl1 C17 H17B . . 109.4 ?
    H17A C17 H17B . . 108.0 ?
    O1 Cu1 O5 . . 170.19(8) ?
    O1 Cu1 O8 . . 88.59(10) ?
    O5 Cu1 O8 . . 89.95(10) ?
    O1 Cu1 O3 . . 89.50(9) ?
    O5 Cu1 O3 . . 89.39(10) ?
    O8 Cu1 O3 . . 164.87(9) ?
    O1 Cu1 O10 . 3_465 94.53(8) ?
    O5 Cu1 O10 . 3_465 95.26(8) ?
    O8 Cu1 O10 . 3_465 101.81(9) ?
    O3 Cu1 O10 . 3_465 93.31(9) ?
    O1 Cu1 Cu2 . . 85.13(6) ?
    O5 Cu1 Cu2 . . 85.06(6) ?
    O8 Cu1 Cu2 . . 82.34(6) ?
    O3 Cu1 Cu2 . . 82.54(6) ?
    O10 Cu1 Cu2 3_465 . 175.83(7) ?
    O7 Cu2 O4 . . 171.68(9) ?
    O7 Cu2 O2 . . 90.33(10) ?
    O4 Cu2 O2 . . 89.27(10) ?
    O7 Cu2 O6 . . 89.42(10) ?
    O4 Cu2 O6 . . 89.01(10) ?
    O2 Cu2 O6 . . 166.35(9) ?
    O7 Cu2 O9 . . 94.49(9) ?
    O4 Cu2 O9 . . 93.75(9) ?
    O2 Cu2 O9 . . 101.13(8) ?
    O6 Cu2 O9 . . 92.50(8) ?
    O7 Cu2 Cu1 . . 85.74(6) ?
    O4 Cu2 Cu1 . . 85.95(6) ?
    O2 Cu2 Cu1 . . 83.37(6) ?
    O6 Cu2 Cu1 . . 83.00(6) ?
    O9 Cu2 Cu1 . . 175.49(5) ?
    C13 N1 C15 . . 110.3(3) ?
    C13 N1 C11 . . 112.4(3) ?
    C15 N1 C11 . . 113.5(3) ?
    C13 N1 H1 . . 106.7 ?
    C15 N1 H1 . . 106.7 ?
    C11 N1 H1 . . 106.7 ?
    C1 O1 Cu1 . . 121.79(19) ?
    C1 O2 Cu2 . . 123.1(2) ?
    C3 O3 Cu1 . . 123.84(19) ?
    C3 O4 Cu2 . . 120.88(19) ?
    C5 O5 Cu1 . . 121.84(19) ?
    C5 O6 Cu2 . . 123.3(2) ?
    C7 O7 Cu2 . . 121.1(2) ?
    C7 O8 Cu1 . . 123.7(2) ?
    C9 O9 Cu2 . . 138.64(19) ?
    C16 O11 H11 . . 109.5 ?
loop_
    _geom_torsion_atom_site_label_1
    _geom_torsion_atom_site_label_2
    _geom_torsion_atom_site_label_3
    _geom_torsion_atom_site_label_4
    _geom_torsion_site_symmetry_1
    _geom_torsion_site_symmetry_2
    _geom_torsion_site_symmetry_3
    _geom_torsion_site_symmetry_4
    _geom_torsion
    _geom_torsion_publ_flag
    Cu1 O10 C9 O9 3_565 . . . 163.2(2) ?
    Cu1 O10 C9 C10 3_565 . . . -17.2(4) ?
    N1 C15 C16 O11 . . . . -54.5(4) ?
    O1 Cu1 Cu2 O7 . . . . 97.97(10) ?
    O5 Cu1 Cu2 O7 . . . . -81.87(10) ?
    O8 Cu1 Cu2 O7 . . . . 8.74(10) ?
    O3 Cu1 Cu2 O7 . . . . -171.90(10) ?
    O1 Cu1 Cu2 O4 . . . . -82.60(9) ?
    O5 Cu1 Cu2 O4 . . . . 97.56(10) ?
    O8 Cu1 Cu2 O4 . . . . -171.83(10) ?
    O3 Cu1 Cu2 O4 . . . . 7.53(9) ?
    O1 Cu1 Cu2 O2 . . . . 7.13(9) ?
    O5 Cu1 Cu2 O2 . . . . -172.71(10) ?
    O8 Cu1 Cu2 O2 . . . . -82.10(10) ?
    O3 Cu1 Cu2 O2 . . . . 97.26(10) ?
    O1 Cu1 Cu2 O6 . . . . -172.10(10) ?
    O5 Cu1 Cu2 O6 . . . . 8.06(9) ?
    O8 Cu1 Cu2 O6 . . . . 98.67(10) ?
    O3 Cu1 Cu2 O6 . . . . -81.97(10) ?
    C14 C13 N1 C15 . . . . 62.7(4) ?
    C14 C13 N1 C11 . . . . -65.1(4) ?
    C16 C15 N1 C13 . . . . 163.9(3) ?
    C16 C15 N1 C11 . . . . -68.9(3) ?
    C12 C11 N1 C13 . . . . -141.1(3) ?
    C12 C11 N1 C15 . . . . 92.8(3) ?
    O2 C1 O1 Cu1 . . . . 6.5(4) ?
    C2 C1 O1 Cu1 . . . . -171.9(2) ?
    O8 Cu1 O1 C1 . . . . 73.2(2) ?
    O3 Cu1 O1 C1 . . . . -91.8(2) ?
    O10 Cu1 O1 C1 3_465 . . . 174.9(2) ?
    Cu2 Cu1 O1 C1 . . . . -9.2(2) ?
    O1 C1 O2 Cu2 . . . . 3.4(4) ?
    C2 C1 O2 Cu2 . . . . -178.2(2) ?
    O7 Cu2 O2 C1 . . . . -93.5(2) ?
    O4 Cu2 O2 C1 . . . . 78.2(2) ?
    O6 Cu2 O2 C1 . . . . -4.6(6) ?
    O9 Cu2 O2 C1 . . . . 171.9(2) ?
    Cu1 Cu2 O2 C1 . . . . -7.8(2) ?
    O4 C3 O3 Cu1 . . . . 7.0(4) ?
    C4 C3 O3 Cu1 . . . . -171.4(2) ?
    O1 Cu1 O3 C3 . . . . 75.3(2) ?
    O5 Cu1 O3 C3 . . . . -94.9(2) ?
    O8 Cu1 O3 C3 . . . . -7.4(5) ?
    O10 Cu1 O3 C3 3_465 . . . 169.8(2) ?
    Cu2 Cu1 O3 C3 . . . . -9.9(2) ?
    O3 C3 O4 Cu2 . . . . 3.4(4) ?
    C4 C3 O4 Cu2 . . . . -178.2(2) ?
    O2 Cu2 O4 C3 . . . . -91.6(2) ?
    O6 Cu2 O4 C3 . . . . 74.9(2) ?
    O9 Cu2 O4 C3 . . . . 167.3(2) ?
    Cu1 Cu2 O4 C3 . . . . -8.2(2) ?
    O6 C5 O5 Cu1 . . . . 4.7(4) ?
    C6 C5 O5 Cu1 . . . . -175.0(2) ?
    O8 Cu1 O5 C5 . . . . -91.6(2) ?
    O3 Cu1 O5 C5 . . . . 73.3(2) ?
    O10 Cu1 O5 C5 3_465 . . . 166.5(2) ?
    Cu2 Cu1 O5 C5 . . . . -9.3(2) ?
    O5 C5 O6 Cu2 . . . . 6.5(4) ?
    C6 C5 O6 Cu2 . . . . -173.8(2) ?
    O7 Cu2 O6 C5 . . . . 75.7(2) ?
    O4 Cu2 O6 C5 . . . . -96.2(2) ?
    O2 Cu2 O6 C5 . . . . -13.3(6) ?
    O9 Cu2 O6 C5 . . . . 170.1(2) ?
    Cu1 Cu2 O6 C5 . . . . -10.1(2) ?
    O8 C7 O7 Cu2 . . . . 7.2(4) ?
    C8 C7 O7 Cu2 . . . . -173.0(2) ?
    O2 Cu2 O7 C7 . . . . 72.4(2) ?
    O6 Cu2 O7 C7 . . . . -94.0(2) ?
    O9 Cu2 O7 C7 . . . . 173.6(2) ?
    Cu1 Cu2 O7 C7 . . . . -11.0(2) ?
    O7 C7 O8 Cu1 . . . . 4.9(5) ?
    C8 C7 O8 Cu1 . . . . -174.9(2) ?
    O1 Cu1 O8 C7 . . . . -95.1(3) ?
    O5 Cu1 O8 C7 . . . . 75.2(3) ?
    O3 Cu1 O8 C7 . . . . -12.3(6) ?
    O10 Cu1 O8 C7 3_465 . . . 170.5(2) ?
    Cu2 Cu1 O8 C7 . . . . -9.9(2) ?
    O10 C9 O9 Cu2 . . . . -166.8(2) ?
    C10 C9 O9 Cu2 . . . . 13.5(5) ?
    O7 Cu2 O9 C9 . . . . -75.7(3) ?
    O4 Cu2 O9 C9 . . . . 105.5(3) ?
    O2 Cu2 O9 C9 . . . . 15.5(3) ?
    O6 Cu2 O9 C9 . . . . -165.4(3) ?
loop_
    _geom_hbond_atom_site_label_D
    _geom_hbond_atom_site_label_H
    _geom_hbond_atom_site_label_A
    _geom_hbond_site_symmetry_A
    _geom_hbond_distance_DH
    _geom_hbond_distance_HA
    _geom_hbond_distance_DA
    _geom_hbond_angle_DHA
    N1 H1 O10 3_465 0.93 1.97 2.832(4) 153.4
    N1 H1 O9 3_465 0.93 2.45 3.056(3) 122.5
    O11 H11 O9 3_465 0.84 2.04 2.840(3) 158.8
data_global
_journal_date_recd_electronic     2008-11-20
_journal_date_accepted     2008-12-27
_journal_name_full     'Acta Crystallographica, Section E'
_journal_year     2009
_journal_volume     65
_journal_issue      2
_journal_page_first     m163
_journal_page_last     m164
_journal_paper_category     QM
_journal_coeditor_code     ZL2161
_publ_contact_author_name
;
'Mazhar, Muhammad'
;
_publ_contact_author_address
;
Department of Chemistry
Quaid-i-Azam University, Islamabad
45320 Pakistan
;
_publ_contact_author_email     mazhar42pk@yahoo.com
_publ_contact_author_fax     ?
_publ_contact_author_phone     ?
_publ_section_title
;\
<i>catena</i>-Poly[diethyl(2-hydroxyethyl)ammonium
[[tetra-\m-acetato-\k^8^<i>O</i>:<i>O</i>'-dicuprate(II)(<i>Cu</i>---<i>Cu</i>)\
]-\m-acetato-\k^2^<i>O</i>:<i>O</i>'] dichloromethane solvate]
;
loop_
    _publ_author_name
    _publ_author_address
    'Shahid, Muhammad'
;
Department of Chemistry
Quaid-i-Azam University
Islamabad 45320
Pakistan
;
    'Mazhar, Muhammad'
;
Department of Chemistry
Quaid-i-Azam University
Islamabad 45320
Pakistan
;
    "O'Brien, Paul"
;
The School of Chemistry
The University of Manchester
Oxford Road
Manchester M13 9PL
England
;
    'Afzaal, Mohammad'
;
The School of Chemistry
The University of Manchester
Oxford Road
Manchester M13 9PL
England
;
    'Raftery, James'
;
The School of Chemistry
The University of Manchester
Oxford Road
Manchester M13 9PL
England
;
