# Supplementary material for: catena-Poly[dieth­yl(2-hydroxy­ethyl)­ammonium [[tetra-μ-acetato-κ8 O:O′-dicuprate(II)(Cu—Cu)]-μ-acetato-κ2 O:O′] dichloro­methane solvate]
Source: Acta Crystallogr Sect E Struct Rep Online. 2009 Jan 8;65(Pt 2):m163–4. doi: 10.1107/S1600536808044048 (PMC2968312; doi:10.1107/S1600536808044048)
Supplement: Supplementary file 2 [file e-65-0m163-Isup2.hkl]

# 
# h,k,l, Fc-squared, Fo-squared, sigma(Fo-squared) and status flag 
# 
data_I
_shelx_title ' s2755n in Pna2(1)' 
_shelx_refln_list_code          4 
_shelx_F_calc_maximum      368.74 
_exptl_crystal_F_000      1288.00 
_reflns_d_resolution_high  0.7502 
 
loop_ 
 _symmetry_equiv_pos_as_xyz 
 'x, y, z' 
 '-x, -y, z+1/2' 
 'x+1/2, -y+1/2, z' 
 '-x+1/2, y+1/2, z+1/2' 
 
_cell_length_a    17.6366 
_cell_length_b    12.1078 
_cell_length_c    11.9148 
_cell_angle_alpha  90.000 
_cell_angle_beta   90.000 
_cell_angle_gamma  90.000 
 
_shelx_F_squared_multiplier     1.000 
 
loop_ 
 _refln_index_h 
 _refln_index_k 
 _refln_index_l 
 _refln_F_squared_calc 
 _refln_F_squared_meas 
 _refln_F_squared_sigma 
 _refln_observed_status 
   2   0 -15       71.61       73.75     30.38 o 
   4   0 -15      238.88      355.69     48.31 o 
   0   1 -15     5605.70     5518.28    216.57 o 
   1   1 -15       18.88       53.26     20.06 o 
   2   1 -15     1031.42     1100.09     69.79 o 
   3   1 -15      472.33      601.54     45.40 o 
   4   1 -15       94.49      219.46     48.64 o 
   5   1 -15      190.77      286.82     62.17 o 
   6   1 -15      111.35      211.23     45.98 o 
   1   2 -15       73.34       76.65     23.97 o 
   2   2 -15       76.20      104.17     22.23 o 
   3   2 -15      115.65      144.13     42.30 o 
   4   2 -15       85.71       89.23     29.32 o 
   5   2 -15      117.28      220.23     49.90 o 
   6   2 -15     1257.61     1465.04    119.44 o 
   7   2 -15      187.38      238.88     45.16 o 
   0   3 -15      530.91      600.25     71.99 o 
   1   3 -15       88.37      136.52     24.52 o 
   2   3 -15      903.25     1143.75     85.23 o 
   3   3 -15      179.24      258.83     82.22 o 
   4   3 -15      231.14      424.26     75.43 o 
   1   4 -15      974.55     1176.74    106.35 o 
   2   4 -15       33.63      153.31     43.20 o 
   3   4 -15      669.39      697.01     94.90 o 
   0   0 -14     2562.18     2106.91    165.25 o 
   2   0 -14     4144.53     4103.88    175.74 o 
   4   0 -14      215.41      219.88     48.80 o 
   6   0 -14      406.21      377.44     54.46 o 
   8   0 -14      222.64      352.76     71.17 o 
   1   1 -14      936.20     1013.43     57.68 o 
   2   1 -14      138.74      135.40     29.63 o 
   3   1 -14       38.72       78.15     26.31 o 
   4   1 -14      522.75      542.95     45.43 o 
   5   1 -14       75.26      176.43     28.77 o 
   6   1 -14     2638.94     2577.10    110.52 o 
   7   1 -14       55.90       74.37     34.80 o 
   8   1 -14     4696.93     4797.85    195.12 o 
   0   2 -14     6275.36     6380.57    233.99 o 
   1   2 -14      164.38      192.99     34.95 o 
   2   2 -14     1000.43     1096.66     60.41 o 
   3   2 -14      297.67      359.09     38.36 o 
   4   2 -14      162.16      221.53     38.05 o 
   5   2 -14      141.08      168.92     36.65 o 
   6   2 -14      323.52      331.68     40.87 o 
   7   2 -14      267.57      347.80     43.22 o 
   8   2 -14      617.50      709.27     57.30 o 
   9   2 -14      605.37      746.26     88.84 o 
   1   3 -14       86.50      147.12     29.38 o 
   2   3 -14      269.88      308.29     36.21 o 
   3   3 -14     1428.51     1481.32     76.84 o 
   4   3 -14      228.03      304.71     39.53 o 
   5   3 -14       96.53      135.48     29.23 o 
   6   3 -14     1113.44     1131.62     82.17 o 
   7   3 -14      369.19      458.64     47.56 o 
   8   3 -14     2466.12     2470.78    193.97 o 
   9   3 -14      143.85      322.65     58.74 o 
  10   3 -14       58.84       69.54     25.85 o 
   0   4 -14     1806.99     1837.42    171.39 o 
   1   4 -14      196.48      250.50     40.92 o 
   2   4 -14     1870.71     1822.89     92.95 o 
   3   4 -14      711.26      712.08     57.22 o 
   4   4 -14       85.05       86.20     24.85 o 
   5   4 -14      976.90      931.42     64.12 o 
   6   4 -14      121.15      163.18     27.29 o 
   7   4 -14      921.75     1054.15     83.03 o 
   8   4 -14       88.13      130.40     41.23 o 
   1   5 -14      281.84      291.05     35.61 o 
   2   5 -14       26.24       88.53     26.45 o 
   3   5 -14     2057.56     2081.55     90.48 o 
   4   5 -14      305.41      340.92     67.90 o 
   5   5 -14      224.90      233.88     33.28 o 
   6   5 -14     1271.99     1487.17     90.05 o 
   0   6 -14      464.44      551.88     88.52 o 
   1   6 -14       50.54      135.64     48.92 o 
   3   6 -14       98.01      162.47     44.34 o 
   4   6 -14      204.95      400.05     68.88 o 
   5   6 -14      389.85      454.20     73.30 o 
   6   6 -14      162.12      279.62     55.14 o 
   3   7 -14      666.07      913.48    107.17 o 
   4   7 -14      121.40      315.62     71.17 o 
   2   0 -13      575.24      566.05     64.31 o 
   4   0 -13     1381.44     1288.41     87.85 o 
   6   0 -13     1707.45     1707.15     97.87 o 
   8   0 -13    10502.93     9442.40    480.38 o 
  10   0 -13      121.94      149.38     53.83 o 
   0   1 -13     9229.23     8722.84    304.85 o 
   1   1 -13      490.89      561.52     65.62 o 
   2   1 -13     2835.35     2645.74     90.04 o 
   3   1 -13      181.89      211.86     33.34 o 
   4   1 -13      193.85      181.54     32.60 o 
   5   1 -13     1770.12     1761.56     71.67 o 
   6   1 -13      582.58      602.00     45.23 o 
   7   1 -13      491.72      486.41     50.58 o 
   8   1 -13      107.21       89.93     31.10 o 
   9   1 -13      115.60      123.11     43.36 o 
  10   1 -13      121.52      197.36     44.48 o 
  11   1 -13      171.81      249.26     44.43 o 
   1   2 -13      391.11      369.19     39.28 o 
   2   2 -13      180.58      148.64     31.34 o 
   3   2 -13      498.18      537.18     44.23 o 
   4   2 -13       97.95      100.12     27.70 o 
   5   2 -13       82.53       54.37     31.21 o 
   6   2 -13     5366.20     5376.74    174.95 o 
   7   2 -13      117.43      113.78     30.98 o 
   8   2 -13     5598.95     5451.08    173.07 o 
   9   2 -13        5.12       38.83     24.67 o 
  10   2 -13      335.93      442.60     44.17 o 
  11   2 -13      172.89      161.16     37.97 o 
   0   3 -13     2954.34     2751.76    132.14 o 
   1   3 -13      398.52      359.49     38.83 o 
   2   3 -13     1828.72     1710.33     70.39 o 
   3   3 -13     1072.51     1074.40     57.09 o 
   4   3 -13      750.25      763.46     58.47 o 
   5   3 -13      569.78      531.29     51.28 o 
   6   3 -13      860.26      876.81     62.95 o 
   7   3 -13      821.36      884.20     64.47 o 
   8   3 -13      225.08      273.62     39.29 o 
   9   3 -13      937.88     1106.97     69.84 o 
  10   3 -13      133.50      235.68     40.78 o 
  11   3 -13      183.12      168.64     41.97 o 
   1   4 -13     1059.34     1241.73    103.60 o 
   2   4 -13      171.54      185.52     36.19 o 
   3   4 -13     2232.08     2165.61     93.46 o 
   4   4 -13      413.84      530.00     52.80 o 
   5   4 -13      482.09      509.16     51.64 o 
   6   4 -13     2606.29     2462.32    102.72 o 
   7   4 -13      314.72      317.97     42.10 o 
   8   4 -13     2135.19     2208.36     96.79 o 
   9   4 -13       59.46      116.93     28.41 o 
  10   4 -13      187.45      246.63     34.09 o 
  11   4 -13      533.81      573.86     60.79 o 
  12   4 -13      591.36      678.69     82.63 o 
   0   5 -13     1789.07     1742.48    100.67 o 
   1   5 -13      379.97      381.81     45.11 o 
   2   5 -13     1311.03     1293.66     73.23 o 
   3   5 -13      433.54      382.19     45.12 o 
   4   5 -13       77.23      102.30     31.63 o 
   5   5 -13     1441.76     1407.28     77.24 o 
   6   5 -13      113.53      143.37     32.91 o 
   7   5 -13      428.08      460.27     47.52 o 
   8   5 -13       39.74      112.38     25.67 o 
   9   5 -13     1287.54     1416.41     64.20 o 
  10   5 -13       78.85      204.60     37.10 o 
   1   6 -13      961.17      919.04     79.19 o 
   2   6 -13        0.29      -22.65     30.25 o 
   3   6 -13     1195.77     1212.42     93.56 o 
   4   6 -13      661.44      663.88     55.71 o 
   5   6 -13       15.18       30.61     24.60 o 
   6   6 -13      424.19      449.37     47.03 o 
   7   6 -13       17.23       50.26     20.97 o 
   8   6 -13      367.11      450.86     39.55 o 
   9   6 -13       74.68       27.16     50.72 o 
   0   7 -13      392.16      478.58     83.12 o 
   1   7 -13       24.24       33.72     30.35 o 
   2   7 -13      187.06      200.45     41.65 o 
   3   7 -13      374.14      452.11     45.48 o 
   4   7 -13      510.82      616.70     46.41 o 
   5   7 -13     1145.35     1248.23     62.45 o 
   6   7 -13       11.44      100.44     27.52 o 
   7   7 -13       54.43      132.51     33.29 o 
   1   8 -13       10.67       31.84     26.24 o 
   2   8 -13      418.81      402.01     78.54 o 
   3   8 -13     1781.42     1737.12    280.69 o 
   4   8 -13       79.35      124.20     39.14 o 
   5   8 -13      422.83      500.44     55.36 o 
   6   8 -13      353.14      490.04     73.63 o 
   0   0 -12     7255.01     7612.99    366.34 o 
   2   0 -12     3647.35     3516.69    150.92 o 
   4   0 -12      575.33      550.85     59.60 o 
   6   0 -12      751.79      753.67     67.71 o 
   8   0 -12      395.23      441.32     56.73 o 
  10   0 -12      219.41      165.42     65.77 o 
  12   0 -12      288.57      300.73     71.34 o 
  14   0 -12     4564.57     4614.03    278.48 o 
   1   1 -12      295.55      284.67     35.50 o 
   2   1 -12      351.89      344.58     36.55 o 
   3   1 -12       70.30      106.37     28.15 o 
   4   1 -12      327.49      335.15     37.44 o 
   5   1 -12       17.36       -9.51     22.32 o 
   6   1 -12     4071.83     4058.35    118.44 o 
   7   1 -12      102.77       85.60     31.41 o 
   8   1 -12     9037.14     8683.11    241.86 o 
   9   1 -12      113.98      110.56     32.00 o 
  10   1 -12      283.55      297.35     55.71 o 
  11   1 -12      484.85      549.54     70.38 o 
  12   1 -12      727.90      885.74     82.42 o 
  13   1 -12       86.50      167.48     40.28 o 
  14   1 -12     1277.40     1320.27     98.81 o 
   0   2 -12     8722.04     8551.91    293.63 o 
   1   2 -12      152.84      148.70     30.04 o 
   2   2 -12     3277.47     3180.73     96.99 o 
   3   2 -12      462.39      486.16     41.07 o 
   4   2 -12      547.86      613.49     44.07 o 
   5   2 -12      246.12      239.36     33.54 o 
   6   2 -12     1401.49     1441.99     74.27 o 
   7   2 -12      475.35      480.52     59.89 o 
   8   2 -12      265.59      230.53     37.43 o 
   9   2 -12     2350.34     2330.50     97.23 o 
  10   2 -12      563.50      543.66     52.58 o 
  11   2 -12       92.89      105.65     41.70 o 
  12   2 -12      417.08      511.77     70.85 o 
  13   2 -12       88.58      134.36     35.31 o 
  14   2 -12     2212.14     2108.71    167.38 o 
   1   3 -12     1975.28     1938.76     72.59 o 
   2   3 -12     1109.93     1047.98     68.79 o 
   3   3 -12     1238.67     1093.42     56.45 o 
   4   3 -12      753.36      826.19     87.52 o 
   5   3 -12       22.76       31.05     27.93 o 
   6   3 -12     2300.40     2185.77     94.13 o 
   7   3 -12      396.68      378.83     45.41 o 
   8   3 -12     5825.49     5548.23    175.85 o 
   9   3 -12      113.26      142.15     34.83 o 
  10   3 -12      190.71      258.70     39.30 o 
  11   3 -12      156.99      134.34     32.95 o 
  12   3 -12      540.13      541.84     49.25 o 
  13   3 -12      196.88      267.82     37.93 o 
  14   3 -12      656.88      573.65     89.99 o 
   0   4 -12     5332.94     4995.93    190.89 o 
   1   4 -12     1296.32     1263.56     59.91 o 
   2   4 -12     1003.28      913.25     51.60 o 
   3   4 -12      517.28      523.13     49.53 o 
   4   4 -12      112.79      102.67     31.74 o 
   5   4 -12     3283.23     3346.70    120.17 o 
   6   4 -12      611.52      639.86     54.86 o 
   7   4 -12       66.45       54.04     36.63 o 
   8   4 -12      115.27      234.57     39.09 o 
   9   4 -12      192.87      202.29     36.13 o 
  10   4 -12      439.77      463.61     48.47 o 
  11   4 -12     1405.64     1445.66     68.70 o 
  12   4 -12     1209.48     1395.86     65.66 o 
  13   4 -12       88.74      226.68     49.66 o 
  14   4 -12     1678.44     1986.00    152.49 o 
   1   5 -12      290.06      274.30     40.81 o 
   2   5 -12      111.08      108.90     32.00 o 
   3   5 -12     2615.65     2592.58    101.98 o 
   4   5 -12      181.80      194.36     36.55 o 
   5   5 -12      509.20      510.08     53.66 o 
   6   5 -12     4029.31     3967.42    137.12 o 
   7   5 -12      704.96      626.41     64.50 o 
   8   5 -12     1151.56     1226.58     73.15 o 
   9   5 -12      436.71      493.63     44.42 o 
  10   5 -12       65.96      122.34     26.00 o 
  11   5 -12       93.98      147.56     27.84 o 
  12   5 -12      247.12      295.40     47.69 o 
  13   5 -12      657.36      717.49     66.80 o 
   0   6 -12      259.95      177.85     64.14 o 
   1   6 -12      142.38      166.08     33.27 o 
   2   6 -12     2180.03     2158.77     91.97 o 
   3   6 -12      657.34      760.89     57.41 o 
   4   6 -12      279.66      184.31     36.82 o 
   5   6 -12      974.91      924.95     64.82 o 
   6   6 -12       61.08      107.56     30.78 o 
   7   6 -12      167.46      208.54     33.29 o 
   8   6 -12      100.07      126.21     28.86 o 
   9   6 -12     1866.21     2161.87     80.63 o 
  10   6 -12      380.18      447.64     40.40 o 
  11   6 -12     1154.36     1262.65     83.65 o 
  12   6 -12       90.89       89.01     37.30 o 
   1   7 -12      881.20      895.51     77.34 o 
   2   7 -12       80.61       97.42     37.63 o 
   3   7 -12     1543.80     1515.30     64.90 o 
   4   7 -12      460.62      510.30     43.64 o 
   5   7 -12      272.75      262.28     34.70 o 
   6   7 -12      273.64      320.60     36.77 o 
   7   7 -12      371.79      429.76     41.47 o 
   8   7 -12      125.99      187.39     29.97 o 
   9   7 -12      114.47      136.42     29.67 o 
  10   7 -12      162.26      179.88     37.18 o 
  11   7 -12     1178.33     1330.54    115.19 o 
   0   8 -12      968.82     1169.87    122.55 o 
   1   8 -12       11.85       27.74     39.19 o 
   2   8 -12       94.85      173.49     43.51 o 
   3   8 -12      570.60      559.29     53.00 o 
   4   8 -12     1361.81     1439.33     64.45 o 
   5   8 -12     1064.17     1148.78     60.97 o 
   6   8 -12      261.60      312.13     35.47 o 
   7   8 -12       12.35       69.48     21.19 o 
   8   8 -12      547.46      652.46     68.04 o 
   9   8 -12     1029.88     1133.90    129.59 o 
  10   8 -12      201.48      170.98     36.81 o 
   1   9 -12      173.04      196.27     40.72 o 
   2   9 -12      396.30      380.64     53.16 o 
   3   9 -12     1975.99     2149.82    239.78 o 
   4   9 -12      198.96      268.62     36.83 o 
   5   9 -12      633.58      615.89     66.14 o 
   6   9 -12      289.67      408.60     41.05 o 
   7   9 -12       12.37       50.58     20.46 o 
   8   9 -12      246.07      267.84     54.65 o 
   2  10 -12       57.03       85.74     43.20 o 
   3  10 -12      728.86      892.05    103.24 o 
   4  10 -12      855.31      917.41    104.55 o 
   5  10 -12      452.49      391.37     60.70 o 
   2   0 -11      964.16     1004.18     72.50 o 
   4   0 -11     1247.93     1159.54     77.21 o 
   6   0 -11     2995.45     2965.41    145.37 o 
   8   0 -11     8572.42     8873.42    549.10 o 
  10   0 -11      293.59      334.60     77.56 o 
  12   0 -11      633.25      543.87     95.88 o 
  14   0 -11     1955.64     2031.97    162.47 o 
  16   0 -11       29.27      131.05     37.14 o 
   0   1 -11     7290.81     7408.87    254.41 o 
   1   1 -11      110.03      145.61     27.84 o 
   2   1 -11      710.33      896.89     48.73 o 
   3   1 -11     1284.59     1275.14     56.23 o 
   4   1 -11      471.31      463.82     49.07 o 
   5   1 -11        1.57      -16.05     21.66 o 
   6   1 -11     1218.27     1290.42     57.88 o 
   7   1 -11      182.26      160.96     28.65 o 
   8   1 -11       73.49       93.24     31.79 o 
   9   1 -11      156.04      164.11     34.44 o 
  10   1 -11       55.23       85.16     29.28 o 
  11   1 -11       84.07       99.13     42.00 o 
  12   1 -11      914.04      976.77     84.44 o 
  13   1 -11       91.83      159.28     44.35 o 
  14   1 -11     2657.02     2417.63    129.12 o 
  15   1 -11      391.36      541.53     68.63 o 
  16   1 -11     2082.74     2076.08     93.86 o 
   1   2 -11      371.35      357.50     39.89 o 
   2   2 -11      173.42      190.13     30.61 o 
   3   2 -11     2034.53     1928.81     70.72 o 
   4   2 -11       41.31       34.60     23.97 o 
   5   2 -11       51.72       64.93     25.25 o 
   6   2 -11     3091.22     3120.16     96.47 o 
   7   2 -11      406.40      445.19     46.20 o 
   8   2 -11     5855.57     5717.61    169.86 o 
   9   2 -11      122.06      132.70     33.16 o 
  10   2 -11      264.74      308.74     41.09 o 
  11   2 -11      142.70      192.89     35.87 o 
  12   2 -11     2042.26     2048.18    126.97 o 
  13   2 -11       80.22      178.19     46.11 o 
  14   2 -11      417.64      482.98     50.79 o 
  15   2 -11      334.68      368.93     44.07 o 
  16   2 -11       45.89       81.37     35.26 o 
   0   3 -11     6865.82     6556.20    235.95 o 
   1   3 -11      130.35      138.09     32.57 o 
   2   3 -11     5748.01     5531.82    144.55 o 
   3   3 -11      147.65      176.40     29.53 o 
   4   3 -11      271.70      274.51     33.13 o 
   5   3 -11     2349.63     2480.21     97.61 o 
   6   3 -11      732.97      688.56     54.19 o 
   7   3 -11      108.30      109.40     31.75 o 
   8   3 -11      136.50      145.39     34.91 o 
   9   3 -11     1616.26     1491.93     75.61 o 
  10   3 -11      245.50      343.71     43.17 o 
  11   3 -11      535.75      557.74     52.78 o 
  12   3 -11      125.44      158.83     30.05 o 
  13   3 -11      121.72      125.77     34.47 o 
  14   3 -11     3160.89     3227.34    124.50 o 
  15   3 -11      226.43      323.88     70.36 o 
  16   3 -11      174.15      287.31     53.50 o 
   1   4 -11     3980.67     3767.64    108.47 o 
   2   4 -11      192.35      189.95     30.38 o 
   3   4 -11      764.72      766.07     45.98 o 
   4   4 -11      114.50       81.18     31.23 o 
   5   4 -11      599.76      615.84     50.82 o 
   6   4 -11     4233.04     4047.86    137.37 o 
   7   4 -11      977.99     1035.35     64.96 o 
   8   4 -11     2198.56     2122.59     90.93 o 
   9   4 -11     1062.19     1057.52     67.57 o 
  10   4 -11      148.92      157.17     34.20 o 
  11   4 -11      861.14      734.20     50.47 o 
  12   4 -11      431.03      446.22     41.76 o 
  13   4 -11      197.51      314.64     37.57 o 
  14   4 -11      709.27      789.21     50.43 o 
  15   4 -11       53.96      111.10     40.09 o 
   0   5 -11     3630.62     3441.36    250.17 o 
   1   5 -11      858.15      841.38     48.24 o 
   2   5 -11     1573.42     1460.17     70.82 o 
   3   5 -11      931.48      903.16     59.52 o 
   4   5 -11       57.31       78.12     32.22 o 
   5   5 -11      715.16      683.83     54.16 o 
   6   5 -11        9.85       37.31     29.17 o 
   7   5 -11      671.26      737.62     57.40 o 
   8   5 -11      198.13      192.08     36.98 o 
   9   5 -11     2288.31     2402.50     85.77 o 
  10   5 -11        4.05       63.48     25.36 o 
  11   5 -11     1415.60     1514.31     93.85 o 
  12   5 -11     2019.02     2028.11     79.55 o 
  13   5 -11       33.90       92.11     21.83 o 
  14   5 -11     1581.47     1639.51     92.73 o 
  15   5 -11      161.55       47.12     27.82 o 
   1   6 -11      547.80      525.28     46.55 o 
   2   6 -11       17.03        1.51     25.33 o 
   3   6 -11     2559.54     2477.94     96.10 o 
   4   6 -11     1805.92     1708.35     80.75 o 
   5   6 -11      545.49      616.17     72.15 o 
   6   6 -11     1446.18     1444.00     63.11 o 
   7   6 -11      636.11      691.21     48.24 o 
   8   6 -11      989.12      994.37     57.00 o 
   9   6 -11       92.32       58.59     25.88 o 
  10   6 -11      144.24      189.92     32.26 o 
  11   6 -11      615.44      723.94     50.68 o 
  12   6 -11      130.81      164.59     34.65 o 
  13   6 -11     1114.61     1307.64    113.39 o 
  14   6 -11      426.62      543.05     73.63 o 
   0   7 -11      282.34      297.79     71.01 o 
   1   7 -11        2.42        8.79     30.03 o 
   2   7 -11     1393.06     1393.79     60.72 o 
   3   7 -11      539.12      604.55     43.95 o 
   4   7 -11      344.46      301.17     35.63 o 
   5   7 -11     2166.37     2277.59     82.06 o 
   6   7 -11      817.42      802.27     51.09 o 
   7   7 -11      565.87      626.95     47.58 o 
   8   7 -11      676.70      667.75     48.76 o 
   9   7 -11     1324.76     1375.57     65.66 o 
  10   7 -11      835.10     1002.29     66.71 o 
  11   7 -11     2759.23     2875.17    113.40 o 
  12   7 -11      521.98      589.05     61.32 o 
   1   8 -11      522.73      517.81     47.65 o 
   2   8 -11      990.87     1043.61     64.87 o 
   3   8 -11     2743.55     2812.56    104.26 o 
   4   8 -11      285.74      369.22     38.46 o 
   5   8 -11      235.16      231.51     32.66 o 
   6   8 -11      334.55      386.73     48.14 o 
   7   8 -11       12.09       19.10     22.97 o 
   8   8 -11      293.75      286.03     33.66 o 
   9   8 -11       61.21      126.19     23.84 o 
  10   8 -11      761.33      788.72     59.33 o 
   0   9 -11      143.18       49.90     49.74 o 
   1   9 -11       24.97       16.65     31.29 o 
   2   9 -11      345.59      314.71     51.45 o 
   3   9 -11     1103.65     1170.52     69.07 o 
   4   9 -11      880.70      950.49     62.62 o 
   5   9 -11     1587.14     1581.27     65.45 o 
   6   9 -11      230.65      251.56     32.24 o 
   7   9 -11       25.16       85.66     23.29 o 
   8   9 -11      842.58      975.33     55.18 o 
   9   9 -11     1505.86     1509.00     93.41 o 
   1  10 -11      280.10      257.93     60.70 o 
   2  10 -11     1053.77     1019.67     82.22 o 
   3  10 -11     1266.51     1252.77     90.35 o 
   4  10 -11      900.01     1020.61     71.03 o 
   5  10 -11      839.23      992.43     76.84 o 
   6  10 -11      267.40      305.26     78.21 o 
   7  10 -11       34.48       70.37     35.10 o 
   8  10 -11       33.65       48.76     30.92 o 
   0  11 -11      684.70      736.77     98.50 o 
   1  11 -11      241.00      247.66     40.55 o 
   2  11 -11       20.13      118.95     39.10 o 
   3  11 -11     1236.17      920.35    107.33 o 
   4  11 -11      810.44      836.25     96.53 o 
   5  11 -11      549.27      567.76     73.30 o 
   0   0 -10     2341.08     2546.72    158.38 o 
   2   0 -10     2576.48     2518.19    113.67 o 
   4   0 -10      576.10      695.06     58.95 o 
   6   0 -10      482.45      496.59     53.01 o 
   8   0 -10      902.52      873.66     65.00 o 
  10   0 -10      110.01      107.99     61.03 o 
  12   0 -10      467.71      517.52     91.63 o 
  14   0 -10     6762.43     6877.20    363.72 o 
  16   0 -10     2681.76     2529.83    182.60 o 
  18   0 -10      206.56      321.24     41.75 o 
   1   1 -10     1369.92     1244.49     53.66 o 
   2   1 -10       66.67       84.58     25.21 o 
   3   1 -10      131.98      110.52     25.37 o 
   4   1 -10      998.28     1077.24     49.42 o 
   5   1 -10       69.91       83.64     24.44 o 
   6   1 -10     2125.82     2018.91     72.36 o 
   7   1 -10      113.69       70.24     24.55 o 
   8   1 -10     3669.27     3681.46     99.27 o 
   9   1 -10      499.58      508.84     46.81 o 
  10   1 -10      494.25      473.68     62.59 o 
  11   1 -10      574.02      559.02     49.55 o 
  12   1 -10     2506.50     2404.37    125.29 o 
  13   1 -10      279.38      325.24     55.92 o 
  14   1 -10     1028.15     1099.05     88.53 o 
  15   1 -10       74.87       91.61     32.22 o 
  16   1 -10       40.76      119.02     32.90 o 
  17   1 -10      592.86      619.10     56.28 o 
  18   1 -10      101.38      274.29     77.06 o 
   0   2 -10    13939.51    14602.20    447.16 o 
   1   2 -10      287.33      270.84     30.55 o 
   2   2 -10     1304.83     1335.67     53.92 o 
   3   2 -10      801.63      790.05     44.83 o 
   4   2 -10      109.13      109.59     25.90 o 
   5   2 -10      389.48      395.05     35.58 o 
   6   2 -10      199.56      240.25     30.67 o 
   7   2 -10      189.15      295.57     39.14 o 
   8   2 -10      485.86      506.20     46.94 o 
   9   2 -10     3922.10     3803.75    128.38 o 
  10   2 -10       89.92      123.56     32.67 o 
  11   2 -10      651.80      728.54     54.88 o 
  12   2 -10     2246.74     2164.47     92.02 o 
  13   2 -10       28.74       20.34     29.12 o 
  14   2 -10     1805.83     1800.07     86.23 o 
  15   2 -10       91.19      101.12     32.08 o 
  16   2 -10      825.52      924.76     67.78 o 
  17   2 -10       68.78      119.41     29.19 o 
   1   3 -10      770.33      774.16     43.97 o 
   2   3 -10      828.22      876.50     45.77 o 
   3   3 -10     2435.68     2375.09     77.19 o 
   4   3 -10      956.72      934.25     48.08 o 
   5   3 -10      154.60      134.36     27.02 o 
   6   3 -10     3120.03     3134.88    112.57 o 
   7   3 -10      368.13      383.34     42.77 o 
   8   3 -10     5311.93     5154.78    186.85 o 
   9   3 -10       97.53      116.77     31.41 o 
  10   3 -10        3.65       -0.76     25.09 o 
  11   3 -10      439.57      376.77     43.54 o 
  12   3 -10      360.76      378.01     39.11 o 
  13   3 -10      105.86      137.21     27.75 o 
  14   3 -10      616.57      629.04     58.07 o 
  15   3 -10      153.15      191.36     36.55 o 
  16   3 -10       50.71       74.43     46.09 o 
  17   3 -10     1374.06     1404.33    133.35 o 
   0   4 -10     4085.05     4204.24    161.16 o 
   1   4 -10      486.09      492.30     37.22 o 
   2   4 -10     4503.33     4368.04    114.87 o 
   3   4 -10      775.93      861.30     55.79 o 
   4   4 -10      256.86      233.15     35.71 o 
   5   4 -10     1245.66     1206.17     65.53 o 
   6   4 -10      516.96      549.34     48.80 o 
   7   4 -10     1174.47     1188.43     64.93 o 
   8   4 -10        1.77       -5.45     25.59 o 
   9   4 -10     3430.42     3431.10    118.67 o 
  10   4 -10      574.91      605.85     45.57 o 
  11   4 -10     1634.76     1507.01     66.97 o 
  12   4 -10     1185.21     1171.72     61.78 o 
  13   4 -10       66.07      102.61     26.64 o 
  14   4 -10     2130.83     2118.36     79.64 o 
  15   4 -10      275.18      325.26     40.82 o 
  16   4 -10      275.38      371.75     68.97 o 
   1   5 -10     1169.13     1205.21     53.52 o 
   2   5 -10      269.75      290.73     34.83 o 
   3   5 -10     2948.68     2810.38    101.60 o 
   4   5 -10     1519.09     1382.73     69.11 o 
   5   5 -10       64.73       90.03     35.59 o 
   6   5 -10     4088.08     3877.28    130.92 o 
   7   5 -10      360.58      379.81     49.22 o 
   8   5 -10     1302.18     1336.72     60.40 o 
   9   5 -10       21.42       29.39     24.49 o 
  10   5 -10      556.15      619.20     46.20 o 
  11   5 -10      652.88      640.95     47.45 o 
  12   5 -10      603.24      676.05     48.51 o 
  13   5 -10      785.08      895.89     54.67 o 
  14   5 -10       85.30       64.24     25.48 o 
  15   5 -10      398.87      450.76     45.35 o 
  16   5 -10       96.63      219.25     43.20 o 
   0   6 -10      930.89     1046.55     69.83 o 
   1   6 -10      116.88       86.72     28.35 o 
   2   6 -10     1273.81     1193.05     63.50 o 
   3   6 -10      691.75      660.93     51.22 o 
   4   6 -10      312.28      349.92     41.42 o 
   5   6 -10     3484.86     3361.02    100.95 o 
   6   6 -10      254.08      247.42     33.10 o 
   7   6 -10      159.99      144.60     29.85 o 
   8   6 -10      346.30      376.94     39.48 o 
   9   6 -10     2342.94     2271.27     81.08 o 
  10   6 -10      233.61      275.04     35.77 o 
  11   6 -10     2162.99     2074.90     78.94 o 
  12   6 -10     1278.64     1266.62     63.31 o 
  13   6 -10       19.57       87.39     26.48 o 
  14   6 -10     2080.63     2137.06     93.26 o 
  15   6 -10      402.55      471.71     68.88 o 
  16   6 -10      277.43      286.66     49.58 o 
   1   7 -10      694.82      739.96     44.71 o 
   2   7 -10      400.73      392.62     42.34 o 
   3   7 -10     1997.42     2001.26     71.12 o 
   4   7 -10      703.32      666.25     45.25 o 
   5   7 -10      809.47      790.62     48.55 o 
   6   7 -10     2531.09     2480.55     83.84 o 
   7   7 -10      318.82      322.15     36.66 o 
   8   7 -10      347.36      378.75     39.06 o 
   9   7 -10      224.12      270.06     34.64 o 
  10   7 -10     1600.36     1590.05     73.73 o 
  11   7 -10     1031.81     1048.92     58.81 o 
  12   7 -10      329.09      365.36     47.94 o 
  13   7 -10      324.13      365.35     42.16 o 
  14   7 -10      150.82      245.26     49.25 o 
   0   8 -10      338.52      314.15     70.36 o 
   1   8 -10        8.76        9.84     24.09 o 
   2   8 -10     1332.07     1353.95     66.30 o 
   3   8 -10     2323.65     2165.47     75.52 o 
   4   8 -10      499.40      543.38     42.41 o 
   5   8 -10      930.62      891.96     51.22 o 
   6   8 -10      176.94      173.63     29.32 o 
   7   8 -10       38.89       67.90     24.21 o 
   8   8 -10      360.11      358.95     36.74 o 
   9   8 -10     2503.47     2583.27     90.05 o 
  10   8 -10     1606.94     1514.11     77.61 o 
  11   8 -10     2851.92     2957.01    113.33 o 
  12   8 -10      299.88      389.94     43.59 o 
   1   9 -10      571.90      554.71     61.43 o 
   2   9 -10      490.87      413.97     44.28 o 
   3   9 -10     4706.39     4363.58    140.31 o 
   4   9 -10     2852.35     2814.79     91.38 o 
   5   9 -10      718.91      753.04     48.77 o 
   6   9 -10       88.19       96.24     25.98 o 
   7   9 -10        0.00      -17.78     20.72 o 
   8   9 -10      384.85      402.56     38.87 o 
   9   9 -10       50.69       62.33     27.81 o 
  10   9 -10      423.95      440.01     44.85 o 
  11   9 -10      329.66      333.76     45.10 o 
   0  10 -10      604.91      563.34     91.46 o 
   1  10 -10      172.93      237.78     45.25 o 
   2  10 -10       63.29       34.59     34.14 o 
   3  10 -10      953.69      944.82     78.62 o 
   4  10 -10     1682.26     1533.65     73.51 o 
   5  10 -10     2931.46     3066.18    112.76 o 
   6  10 -10      192.57      233.81     30.12 o 
   7  10 -10      223.42      293.40     43.47 o 
   8  10 -10      544.12      504.04     46.37 o 
   9  10 -10      643.98      641.25     64.98 o 
  10  10 -10      974.18      993.82    115.51 o 
   1  11 -10      145.18      210.58     42.09 o 
   2  11 -10     2608.35     2549.37    127.88 o 
   3  11 -10     1331.46     1387.25     87.31 o 
   4  11 -10      638.79      603.86     64.34 o 
   5  11 -10      670.24      676.46     65.28 o 
   6  11 -10      436.05      560.30     60.97 o 
   7  11 -10       51.10      159.36     45.81 o 
   8  11 -10      314.70      419.91     45.74 o 
   0  12 -10      256.81      308.42     60.38 o 
   1  12 -10      223.09      252.26     66.18 o 
   2  12 -10      372.02      401.64     57.18 o 
   3  12 -10     1141.64     1102.62     97.68 o 
   2   0  -9     1453.94     1269.32     73.99 o 
   4   0  -9      947.98      980.03     73.96 o 
   6   0  -9     2501.08     2441.67    104.45 o 
   8   0  -9     6685.99     6748.21    230.09 o 
  10   0  -9      703.24      636.38     57.00 o 
  12   0  -9     3073.00     3087.15    199.61 o 
  14   0  -9      357.41      503.78     91.95 o 
  16   0  -9      137.28      141.05     42.97 o 
  18   0  -9       96.24      128.28     52.19 o 
   0   1  -9     9446.98     9542.76    499.53 o 
   1   1  -9       84.18       78.40     22.00 o 
   2   1  -9      800.15      811.54     42.93 o 
   3   1  -9      366.22      323.37     29.92 o 
   4   1  -9      246.51      212.79     27.40 o 
   5   1  -9     2245.75     2035.22     67.45 o 
   6   1  -9      323.02      307.03     29.69 o 
   7   1  -9     2855.31     2637.71     99.23 o 
   8   1  -9      243.57      245.80     29.09 o 
   9   1  -9     2132.13     2043.52     81.62 o 
  10   1  -9      572.86      589.60     70.44 o 
  11   1  -9      294.24      256.33     36.78 o 
  12   1  -9     2325.91     2141.99    111.12 o 
  13   1  -9       50.64       22.17     60.95 o 
  14   1  -9     4919.06     4774.17    153.85 o 
  15   1  -9      214.55      254.60     40.72 o 
  16   1  -9     2851.36     2914.29     97.20 o 
  17   1  -9      183.52      231.75     39.25 o 
  18   1  -9      804.03      888.29     63.57 o 
  19   1  -9      144.38      209.10     50.89 o 
   1   2  -9      907.23      956.31     44.12 o 
   2   2  -9      992.04      964.92     44.16 o 
   3   2  -9     2868.19     2720.08     95.15 o 
   4   2  -9     1128.31     1061.21     46.33 o 
   5   2  -9       57.64       71.85     23.20 o 
   6   2  -9     4106.46     4090.83    114.39 o 
   7   2  -9      284.86      309.22     30.88 o 
   8   2  -9     4299.93     4170.44    130.16 o 
   9   2  -9      825.06      827.84     54.09 o 
  10   2  -9       26.50       38.30     27.21 o 
  11   2  -9      153.52       99.53     30.25 o 
  12   2  -9      970.78      910.34     80.66 o 
  13   2  -9      457.31      439.92     39.14 o 
  14   2  -9      755.12      844.27     74.39 o 
  15   2  -9      275.40      278.61     42.14 o 
  16   2  -9      181.71      322.89     47.77 o 
  17   2  -9      704.31      709.25     72.70 o 
  18   2  -9      142.68      110.91     34.36 o 
  19   2  -9        1.15       36.00     33.71 o 
   0   3  -9     9046.31     8753.01    279.80 o 
   1   3  -9      409.33      429.58     32.93 o 
   2   3  -9     9911.74     9613.00    215.04 o 
   3   3  -9     2038.73     1987.60     65.74 o 
   4   3  -9      108.72       72.74     22.29 o 
   5   3  -9      561.47      584.76     36.93 o 
   6   3  -9      450.30      448.96     34.58 o 
   7   3  -9       98.63      108.76     30.54 o 
   8   3  -9      147.77      116.60     32.67 o 
   9   3  -9     6617.30     6346.49    186.20 o 
  10   3  -9      357.55      361.36     41.91 o 
  11   3  -9     1222.08     1290.54     59.54 o 
  12   3  -9      771.94      759.59     47.98 o 
  13   3  -9      147.38      128.09     28.16 o 
  14   3  -9     3005.74     3095.92     99.69 o 
  15   3  -9      154.79      172.97     35.19 o 
  16   3  -9       58.46      123.24     30.92 o 
  17   3  -9       50.19       21.98     32.56 o 
  18   3  -9      353.26      379.99     52.03 o 
   1   4  -9      520.59      482.00     34.78 o 
   2   4  -9      282.77      248.53     28.59 o 
   3   4  -9     1993.16     2017.21     86.21 o 
   4   4  -9      999.24     1026.13     49.17 o 
   5   4  -9      428.93      432.80     42.62 o 
   6   4  -9     6234.59     5792.62    172.71 o 
   7   4  -9      905.36      891.08     55.26 o 
   8   4  -9     3157.23     3128.58    111.10 o 
   9   4  -9      216.91      206.29     37.29 o 
  10   4  -9      585.32      577.88     43.02 o 
  11   4  -9     1732.28     1701.10     69.22 o 
  12   4  -9     1056.77     1052.62     56.69 o 
  13   4  -9       89.08       95.79     25.81 o 
  14   4  -9      418.78      405.37     38.61 o 
  15   4  -9      380.26      351.46     41.79 o 
  16   4  -9      107.93      155.33     42.62 o 
  17   4  -9     2132.21     2141.28    115.26 o 
   0   5  -9     2234.57     2124.93    101.38 o 
   1   5  -9       84.17       87.31     23.06 o 
   2   5  -9      560.56      567.17     36.14 o 
   3   5  -9     1944.92     1889.10     63.15 o 
   4   5  -9      416.02      489.24     43.34 o 
   5   5  -9     1870.17     1760.33     75.46 o 
   6   5  -9      772.76      723.15     52.52 o 
   7   5  -9     1071.71     1061.10     52.90 o 
   8   5  -9       97.80      119.95     27.49 o 
   9   5  -9     4234.07     4096.43    116.40 o 
  10   5  -9      844.25      862.93     51.20 o 
  11   5  -9      688.86      756.19     48.50 o 
  12   5  -9     2210.38     2154.92     80.19 o 
  13   5  -9       48.91       92.26     25.86 o 
  14   5  -9     2000.87     1877.21     84.11 o 
  15   5  -9      779.33      769.07     58.56 o 
  16   5  -9      562.36      628.01     65.67 o 
  17   5  -9      173.52      177.36     55.14 o 
   1   6  -9     1287.18     1249.85     52.55 o 
   2   6  -9      955.98      994.04     56.01 o 
   3   6  -9     4326.01     4253.34    132.69 o 
   4   6  -9     1668.44     1585.40     61.24 o 
   5   6  -9       62.36       83.34     25.52 o 
   6   6  -9     4495.80     4439.15    119.50 o 
   7   6  -9      397.02      366.15     36.75 o 
   8   6  -9     1031.02     1052.47     54.65 o 
   9   6  -9        2.46       -7.29     20.91 o 
  10   6  -9      583.17      560.06     49.26 o 
  11   6  -9      642.03      685.82     47.24 o 
  12   6  -9       93.69      124.01     27.25 o 
  13   6  -9     1396.73     1408.42     75.77 o 
  14   6  -9       83.39       88.17     29.11 o 
  15   6  -9      377.76      424.20     44.28 o 
  16   6  -9      668.26      707.83     93.34 o 
  17   6  -9     2178.71     2081.88    145.78 o 
   0   7  -9     1148.02     1175.83     58.35 o 
   1   7  -9       58.95       68.39     19.99 o 
   2   7  -9      699.72      772.98     43.69 o 
   3   7  -9     1303.39     1236.11     54.92 o 
   4   7  -9      994.02      944.85     50.02 o 
   5   7  -9     2444.76     2422.94     80.40 o 
   6   7  -9       26.66       13.55     22.89 o 
   7   7  -9       52.56       42.85     23.96 o 
   8   7  -9      585.12      663.16     46.22 o 
   9   7  -9     2681.29     2551.58     85.24 o 
  10   7  -9      317.73      368.92     43.24 o 
  11   7  -9     2453.12     2501.74    100.04 o 
  12   7  -9      705.29      723.83     67.11 o 
  13   7  -9       11.91       87.17     37.09 o 
  14   7  -9      416.77      415.06     43.48 o 
  15   7  -9      123.72       99.34     24.88 o 
  16   7  -9        9.32       91.79     32.07 o 
   1   8  -9      438.22      470.76     42.68 o 
   2   8  -9      953.57      922.25     48.60 o 
   3   8  -9     5366.06     5048.91    133.12 o 
   4   8  -9      677.21      708.35     44.32 o 
   5   8  -9     1145.05     1166.51     73.05 o 
   6   8  -9      359.50      372.65     37.09 o 
   7   8  -9      152.66      131.64     29.16 o 
   8   8  -9        3.26        2.27     20.93 o 
   9   8  -9       61.50       65.93     24.29 o 
  10   8  -9     1209.79     1182.49     70.46 o 
  11   8  -9      679.95      714.80     57.49 o 
  12   8  -9      528.60      577.80     53.41 o 
  13   8  -9      648.98      681.62     54.87 o 
  14   8  -9       66.54       98.34     28.76 o 
   0   9  -9     1001.28     1183.94    112.41 o 
   1   9  -9        2.93       19.15     22.66 o 
   2   9  -9     1654.68     1634.81     74.12 o 
   3   9  -9     1074.69     1038.38     60.22 o 
   4   9  -9     1428.15     1424.33     60.21 o 
   5   9  -9     2354.51     2316.05     79.77 o 
   6   9  -9      356.65      380.39     40.36 o 
   7   9  -9      125.66      138.82     28.70 o 
   8   9  -9      263.98      278.65     39.34 o 
   9   9  -9     2211.71     2205.75     94.56 o 
  10   9  -9     1912.44     1789.95     85.12 o 
  11   9  -9     2964.38     2960.32    114.37 o 
  12   9  -9      538.66      602.33     50.96 o 
   1  10  -9     1434.15     1448.57     89.14 o 
   2  10  -9     1675.46     1503.28    114.04 o 
   3  10  -9     2889.05     2674.92     99.30 o 
   4  10  -9     1657.48     1580.15    124.50 o 
   5  10  -9     1052.88      942.93     52.33 o 
   6  10  -9      172.49      166.94     27.83 o 
   7  10  -9       53.61       36.30     24.96 o 
   8  10  -9       22.45       71.56     27.16 o 
   9  10  -9      382.78      438.90     46.54 o 
  10  10  -9      103.43      174.34     30.11 o 
  11  10  -9      926.84     1029.24     82.11 o 
   0  11  -9      548.48      634.84     92.61 o 
   1  11  -9      224.96      187.60     41.41 o 
   2  11  -9      207.55      244.28     83.36 o 
   3  11  -9     1502.42     1391.22     90.27 o 
   4  11  -9     1539.22     1616.91     74.36 o 
   5  11  -9      843.26      881.42     74.85 o 
   6  11  -9      588.09      608.69     65.73 o 
   7  11  -9        6.67       54.56     25.00 o 
   8  11  -9      554.84      657.72     70.31 o 
   9  11  -9      589.43      604.99     61.95 o 
  10  11  -9     1103.64      895.81    102.92 o 
   1  12  -9      231.13      234.45     43.82 o 
   2  12  -9     1705.15     1666.68    145.54 o 
   3  12  -9      790.67      708.79     99.32 o 
   4  12  -9     1062.43     1109.99    121.24 o 
   5  12  -9      966.95     1129.29    122.88 o 
   6  12  -9       50.99      104.39     45.16 o 
   7  12  -9      252.57      233.65     53.67 o 
   8  12  -9      162.12      353.42     59.72 o 
   0  13  -9      479.91      597.53     81.15 o 
   2  13  -9      434.48      486.60     76.57 o 
   0   0  -8    20824.30    20536.53    826.60 o 
   2   0  -8     1772.67     1697.34     79.12 o 
   4   0  -8      805.54      853.70     54.26 o 
   6   0  -8     2899.97     2808.16    116.82 o 
   8   0  -8      692.11      609.15     51.07 o 
  10   0  -8      322.45      294.20     42.46 o 
  12   0  -8     6688.77     6408.60    321.84 o 
  14   0  -8     5262.66     5317.26    291.73 o 
  16   0  -8     6242.38     6318.06    231.11 o 
  18   0  -8       49.40       69.21     52.69 o 
   1   1  -8      594.27      588.10     32.72 o 
   2   1  -8      126.06      122.09     19.65 o 
   3   1  -8     1091.72     1069.22     43.23 o 
   4   1  -8      658.85      617.35     34.04 o 
   5   1  -8     1017.42     1105.31     44.39 o 
   6   1  -8    14354.14    14427.67    309.39 o 
   7   1  -8      487.43      425.68     31.48 o 
   8   1  -8    10637.10    10413.79    230.28 o 
   9   1  -8      198.92      231.55     26.82 o 
  10   1  -8     1390.09     1426.60     65.82 o 
  11   1  -8      832.00      850.97     53.42 o 
  12   1  -8     2086.79     1933.71     88.64 o 
  13   1  -8      358.90      436.61     55.05 o 
  14   1  -8      757.39      699.41     68.66 o 
  15   1  -8       54.25       49.32     29.19 o 
  16   1  -8      163.64      200.96     32.79 o 
  17   1  -8      820.83      818.77     60.75 o 
  18   1  -8      168.53      189.34     33.47 o 
  19   1  -8      193.77      272.26     60.21 o 
  20   1  -8     1360.64     1513.80    125.00 o 
   0   2  -8    16417.14    15616.52   1268.12 o 
   1   2  -8      169.82      160.83     22.30 o 
   2   2  -8     6547.91     6264.81    280.40 o 
   3   2  -8     1685.06     1554.71     96.05 o 
   4   2  -8      124.18      140.14     22.36 o 
   5   2  -8      416.23      403.82     30.28 o 
   6   2  -8     2487.73     2467.33     71.31 o 
   7   2  -8      746.61      720.72     38.24 o 
   8   2  -8      166.92      171.69     24.41 o 
   9   2  -8     2463.82     2289.58     87.74 o 
  10   2  -8     1774.61     1683.85     73.31 o 
  11   2  -8      221.25      248.88     34.75 o 
  12   2  -8      545.27      514.50     39.13 o 
  13   2  -8      231.97      240.18     31.63 o 
  14   2  -8     3069.53     3034.94    111.72 o 
  15   2  -8      321.72      302.96     41.31 o 
  16   2  -8     1379.25     1364.13     74.59 o 
  17   2  -8       11.70       39.13     40.18 o 
  18   2  -8     2038.44     1953.85    106.90 o 
  19   2  -8      297.17      353.57     47.96 o 
   1   3  -8     6480.87     5883.80    163.83 o 
   2   3  -8     2010.84     1948.33     63.22 o 
   3   3  -8     2093.52     2138.59     67.99 o 
   4   3  -8     1290.62     1227.86     48.46 o 
   5   3  -8      529.44      496.23     33.07 o 
   6   3  -8     6136.55     6185.00    147.09 o 
   7   3  -8      207.06      159.28     31.83 o 
   8   3  -8    10561.34    10815.62    285.63 o 
   9   3  -8     1128.03     1064.61     58.54 o 
  10   3  -8     1415.62     1387.07     65.25 o 
  11   3  -8     1616.17     1666.13     65.44 o 
  12   3  -8     1236.15     1197.18     55.62 o 
  13   3  -8      112.32      100.33     25.14 o 
  14   3  -8      418.11      437.10     37.74 o 
  15   3  -8      308.45      287.29     32.79 o 
  16   3  -8      472.09      550.08     65.47 o 
  17   3  -8     2335.07     2389.39    120.47 o 
  18   3  -8      613.69      788.73     86.23 o 
  19   3  -8      545.13      636.94     64.84 o 
   0   4  -8    19715.27    19993.02    591.96 o 
   1   4  -8      403.79      383.93     29.50 o 
   2   4  -8     3185.48     3154.03    154.32 o 
   3   4  -8      400.71      441.94     31.66 o 
   4   4  -8     1150.99     1104.08     45.38 o 
   5   4  -8     5497.77     5254.75    128.02 o 
   6   4  -8      651.47      702.71     48.30 o 
   7   4  -8     2181.46     2055.59     80.86 o 
   8   4  -8      725.21      648.93     48.65 o 
   9   4  -8     2033.05     2007.79     70.12 o 
  10   4  -8      142.36      132.38     26.74 o 
  11   4  -8      927.76      861.45     49.12 o 
  12   4  -8     2615.64     2577.82     85.07 o 
  13   4  -8      116.87      105.22     26.17 o 
  14   4  -8     2163.57     2194.24     78.32 o 
  15   4  -8      887.84      960.10     62.64 o 
  16   4  -8      468.12      502.63     48.30 o 
  17   4  -8      213.40      290.15     72.48 o 
  18   4  -8      405.57      462.78     56.03 o 
  19   4  -8      293.56      348.83     66.76 o 
   1   5  -8     1419.47     1301.80     49.14 o 
   2   5  -8      281.79      306.47     38.57 o 
   3   5  -8     4304.52     4256.28    113.00 o 
   4   5  -8     2267.75     2243.40     79.53 o 
   5   5  -8      200.29      172.57     31.71 o 
   6   5  -8     6726.58     6525.73    157.95 o 
   7   5  -8     1317.37     1308.79     54.16 o 
   8   5  -8      203.04      230.72     31.32 o 
   9   5  -8      669.35      717.44     44.79 o 
  10   5  -8      235.93      238.08     32.09 o 
  11   5  -8     1314.83     1285.37     58.34 o 
  12   5  -8     1408.43     1374.31     60.94 o 
  13   5  -8     1848.20     1771.08    110.69 o 
  14   5  -8     1615.08     1636.63     96.56 o 
  15   5  -8      280.54      339.98     93.34 o 
  16   5  -8      283.13      205.51     46.01 o 
  17   5  -8     2632.94     2560.11    128.80 o 
  18   5  -8      718.11      766.22     99.64 o 
   0   6  -8      134.79      111.57     31.70 o 
   1   6  -8      562.56      528.84     34.68 o 
   2   6  -8     4661.22     4459.32    115.12 o 
   3   6  -8     2765.18     2603.77     77.47 o 
   4   6  -8      171.86      159.64     25.79 o 
   5   6  -8     2154.84     2151.85     72.83 o 
   6   6  -8     1521.79     1523.05     60.03 o 
   7   6  -8     1266.38     1173.11     53.01 o 
   8   6  -8      142.79      106.41     26.34 o 
   9   6  -8     2581.29     2473.14     82.87 o 
  10   6  -8     1461.75     1407.39     60.16 o 
  11   6  -8     1844.72     1743.58     79.63 o 
  12   6  -8     1287.44     1167.67     68.36 o 
  13   6  -8       80.69      114.88     41.70 o 
  14   6  -8     3018.93     3119.26    141.47 o 
  15   6  -8      422.03      369.37     58.34 o 
  16   6  -8      197.71      233.40     42.51 o 
  17   6  -8       19.59       97.12     29.83 o 
   1   7  -8     1235.16     1212.25     44.57 o 
   2   7  -8      222.09      255.06     24.77 o 
   3   7  -8     4650.54     4525.86    115.97 o 
   4   7  -8     2000.86     1970.75     66.45 o 
   5   7  -8     1965.68     1797.38     67.28 o 
   6   7  -8       60.34       50.43     22.74 o 
   7   7  -8      278.24      257.98     31.99 o 
   8   7  -8      201.02      277.61     32.45 o 
   9   7  -8      102.42      119.89     27.07 o 
  10   7  -8      224.79      235.27     32.73 o 
  11   7  -8     1389.97     1374.23     80.29 o 
  12   7  -8       41.75       50.72     36.27 o 
  13   7  -8     1039.68     1075.04     82.96 o 
  14   7  -8      396.06      406.79     58.81 o 
  15   7  -8      619.43      776.18    135.64 o 
  16   7  -8      778.57      835.47     76.54 o 
   0   8  -8      560.18      545.48     51.75 o 
   1   8  -8      198.41      203.83     27.11 o 
   2   8  -8      781.75      788.01     42.64 o 
   3   8  -8      508.84      574.26     38.88 o 
   4   8  -8      850.71      838.18     45.51 o 
   5   8  -8     2206.54     2273.58     74.44 o 
   6   8  -8      150.59      141.33     26.86 o 
   7   8  -8      741.67      798.95     47.55 o 
   8   8  -8      947.99      932.92     55.56 o 
   9   8  -8     3301.80     3238.85    114.49 o 
  10   8  -8      822.38      859.65     60.58 o 
  11   8  -8     2928.24     2821.32    110.96 o 
  12   8  -8      542.88      540.66     64.28 o 
  13   8  -8      643.30      738.26     72.59 o 
  14   8  -8      150.79      234.82     43.10 o 
  15   8  -8      186.91      253.81     49.17 o 
   1   9  -8      559.59      539.91     43.59 o 
   2   9  -8     1503.72     1567.99     67.39 o 
   3   9  -8     3876.06     3700.62    105.72 o 
   4   9  -8      488.71      517.33     39.03 o 
   5   9  -8     1257.28     1307.89     55.75 o 
   6   9  -8      588.26      633.25     42.58 o 
   7   9  -8       86.69       70.40     24.70 o 
   8   9  -8      282.95      296.10     51.70 o 
   9   9  -8       18.75      -17.26     24.39 o 
  10   9  -8      209.21      187.31     35.32 o 
  11   9  -8     1105.09     1045.51     68.17 o 
  12   9  -8     1175.23     1167.85     86.83 o 
  13   9  -8      369.66      387.62     59.80 o 
  14   9  -8       96.69      107.97     32.49 o 
   0  10  -8      215.04      197.98     59.39 o 
   1  10  -8       88.61       80.20     34.92 o 
   2  10  -8      335.65      316.16     37.48 o 
   3  10  -8     1927.25     1962.45     79.95 o 
   4  10  -8     1098.70     1026.97     61.02 o 
   5  10  -8     1277.44     1305.14     58.61 o 
   6  10  -8      641.08      631.25     55.42 o 
   7  10  -8      117.56      147.52     33.60 o 
   8  10  -8      443.19      482.05     48.35 o 
   9  10  -8     1842.76     1857.19     85.17 o 
  10  10  -8     1339.89     1375.15     75.31 o 
  11  10  -8     1796.95     1849.25     85.98 o 
  12  10  -8      498.02      517.06     59.43 o 
   1  11  -8       35.88       42.27     33.26 o 
   2  11  -8      969.36      886.61     72.51 o 
   3  11  -8     2245.83     2142.03    200.92 o 
   4  11  -8     3176.60     3082.49    109.51 o 
   5  11  -8      432.43      416.28     54.22 o 
   6  11  -8      365.95      360.41     41.67 o 
   7  11  -8      154.95      160.59     33.18 o 
   8  11  -8       26.99       84.73     27.60 o 
   9  11  -8      289.15      353.83     54.32 o 
  10  11  -8      150.05      183.18     31.03 o 
  11  11  -8      190.53      211.30     38.09 o 
   0  12  -8      400.33      389.74     77.06 o 
   1  12  -8      551.26      520.61     60.51 o 
   2  12  -8      201.40      271.10     43.73 o 
   3  12  -8      880.14      798.95    104.88 o 
   4  12  -8      737.86      781.77    108.81 o 
   5  12  -8      537.48      675.86     65.04 o 
   6  12  -8      753.54      724.99     68.42 o 
   7  12  -8      107.37      154.42     38.95 o 
   8  12  -8      171.12      157.75     26.38 o 
   9  12  -8      344.71      414.57     49.73 o 
  10  12  -8     1433.92     1479.76    120.91 o 
   1  13  -8      177.10      282.08     63.48 o 
   2  13  -8     1137.38     1085.28    117.31 o 
   3  13  -8      217.53      277.66     59.72 o 
   4  13  -8      299.55      466.97     81.48 o 
   5  13  -8      604.99      582.64     87.04 o 
   7  13  -8      336.02      485.46     69.05 o 
   2   0  -7      328.76      394.28     36.61 o 
   4   0  -7     3029.41     3122.21    113.18 o 
   6   0  -7    16539.02    16181.08    491.42 o 
   8   0  -7    28296.18    28358.13   1138.46 o 
  10   0  -7      928.80      920.15     58.10 o 
  12   0  -7     1902.02     1896.50    135.97 o 
  14   0  -7     2543.88     2428.10    115.88 o 
  16   0  -7        8.28      -26.39     31.10 o 
  18   0  -7      956.92      818.25    105.53 o 
   0   1  -7    33693.25    35129.99   1030.44 o 
   1   1  -7      144.74      166.67     23.73 o 
   2   1  -7     4194.58     4041.86     94.19 o 
   3   1  -7     2075.49     1978.49     60.06 o 
   4   1  -7     1059.77     1061.68     39.38 o 
   5   1  -7      172.26      206.69     21.55 o 
   6   1  -7     4670.75     4351.87    124.76 o 
   7   1  -7     1107.07     1101.68     42.98 o 
   8   1  -7      748.63      741.72     37.31 o 
   9   1  -7     1382.13     1319.92     48.42 o 
  10   1  -7      164.59      132.32     21.89 o 
  11   1  -7      260.40      289.47     34.45 o 
  12   1  -7     2403.49     2199.26     86.98 o 
  13   1  -7       93.03       62.43     22.05 o 
  14   1  -7     6855.39     6590.02    190.27 o 
  15   1  -7      831.25      762.40     47.69 o 
  16   1  -7     6269.24     5961.84    154.89 o 
  17   1  -7      223.60      240.81     37.84 o 
  18   1  -7      405.37      499.46     70.51 o 
  19   1  -7       88.34       64.30     51.54 o 
  20   1  -7     1710.27     1625.71    143.17 o 
   1   2  -7      985.60      966.68     39.01 o 
   2   2  -7      822.56      776.97     40.48 o 
   3   2  -7     3970.20     4016.89    100.82 o 
   4   2  -7      549.40      560.75     30.56 o 
   5   2  -7     1583.16     1754.74     87.47 o 
   6   2  -7    15225.20    15013.03    322.94 o 
   7   2  -7      576.90      547.69     32.39 o 
   8   2  -7    19071.30    19458.48    405.50 o 
   9   2  -7       43.80       22.49     23.43 o 
  10   2  -7     2827.25     2757.38     96.57 o 
  11   2  -7      920.17      880.78     44.77 o 
  12   2  -7     3322.95     3119.53     94.32 o 
  13   2  -7      347.70      328.05     33.48 o 
  14   2  -7      897.12     1135.55     63.12 o 
  15   2  -7      464.86      432.80     83.53 o 
  16   2  -7      856.73      748.68     55.94 o 
  17   2  -7      919.14     1140.44     81.52 o 
  18   2  -7      302.66      294.38     94.90 o 
  19   2  -7      160.11      194.53     41.34 o 
  20   2  -7     1577.97     1824.51    140.88 o 
   0   3  -7    39889.54    40206.53   1152.91 o 
   1   3  -7     1720.78     1770.75     53.62 o 
   2   3  -7    11022.53    11574.61    253.96 o 
   3   3  -7      208.73      195.28     21.31 o 
   4   3  -7      439.23      447.77     28.29 o 
   5   3  -7     7828.01     7395.68    176.85 o 
   6   3  -7     2176.57     2008.98     87.40 o 
   7   3  -7     2234.47     2186.93     65.16 o 
   8   3  -7     1665.59     1637.81    102.54 o 
   9   3  -7     3676.30     3602.96    113.76 o 
  10   3  -7      415.20      387.76     33.81 o 
  11   3  -7     1654.53     1680.63     74.67 o 
  12   3  -7     1312.70     1252.39     64.03 o 
  13   3  -7       19.86        8.46     26.27 o 
  14   3  -7     2830.83     2822.40    106.36 o 
  15   3  -7      293.83      349.68     42.16 o 
  16   3  -7     1304.51     1224.51    112.49 o 
  17   3  -7      306.67      314.16     49.50 o 
  18   3  -7      971.06      913.73     76.16 o 
  19   3  -7      292.79      305.95     48.14 o 
  20   3  -7     2043.35     2002.75    104.44 o 
   1   4  -7     9123.51     8765.98    196.53 o 
   2   4  -7      437.33      556.50     31.65 o 
   3   4  -7     7936.89     7403.86    157.23 o 
   4   4  -7     2217.45     2192.60     63.31 o 
   5   4  -7      659.01      631.48     35.24 o 
   6   4  -7    13091.81    12917.63    330.95 o 
   7   4  -7      793.37      811.60     49.08 o 
   8   4  -7     4532.05     4375.27    115.19 o 
   9   4  -7      130.18      110.37     25.84 o 
  10   4  -7      595.35      585.42     47.59 o 
  11   4  -7     4502.63     4393.27    144.35 o 
  12   4  -7     1368.20     1302.93     65.85 o 
  13   4  -7     1863.52     1786.03     89.21 o 
  14   4  -7     1733.22     1818.68     79.79 o 
  15   4  -7      228.75      171.35     45.14 o 
  16   4  -7      658.75      676.34     68.64 o 
  17   4  -7     2712.46     2452.14    127.32 o 
  18   4  -7      138.64      205.28     44.19 o 
  19   4  -7      615.99      641.84     66.05 o 
  20   4  -7      982.63      952.91    103.73 o 
   0   5  -7     9419.31     8545.08    301.66 o 
   1   5  -7     1223.84     1225.97     45.09 o 
   2   5  -7     3716.81     3674.89     92.58 o 
   3   5  -7     4011.29     3909.21    100.65 o 
   4   5  -7        4.64       37.66     17.29 o 
   5   5  -7     5503.26     5201.22    127.23 o 
   6   5  -7      729.01      642.74     38.81 o 
   7   5  -7     1327.98     1255.80     53.13 o 
   8   5  -7      895.36      942.95     53.47 o 
   9   5  -7     1717.49     1732.09     73.49 o 
  10   5  -7      980.63      879.97     54.69 o 
  11   5  -7     1180.97     1137.54     65.44 o 
  12   5  -7     2677.05     2417.40     95.38 o 
  13   5  -7      345.23      469.91     59.03 o 
  14   5  -7     5190.69     4894.29    189.72 o 
  15   5  -7      528.53      488.96     60.81 o 
  16   5  -7      446.32      510.66     62.84 o 
  17   5  -7      195.62      212.13     46.13 o 
  18   5  -7       48.56       72.24     31.06 o 
  19   5  -7      875.16      858.95     76.23 o 
   1   6  -7      631.32      670.01     31.61 o 
   2   6  -7     1335.30     1203.75     40.55 o 
   3   6  -7     6055.74     5937.93    143.08 o 
   4   6  -7     1186.09     1137.56     48.13 o 
   5   6  -7      620.20      655.16     39.36 o 
   6   6  -7     2582.94     2528.95     75.71 o 
   7   6  -7      796.86      727.35     49.33 o 
   8   6  -7     1612.86     1733.73     77.85 o 
   9   6  -7       95.12       80.61     37.54 o 
  10   6  -7      338.25      393.09     42.44 o 
  11   6  -7     2429.69     2273.08     87.33 o 
  12   6  -7      646.16      548.31     61.44 o 
  13   6  -7     1844.61     1675.48     97.29 o 
  14   6  -7     1147.03     1105.67     83.82 o 
  15   6  -7      351.82      349.26     53.74 o 
  16   6  -7      470.69      554.54     66.50 o 
  17   6  -7     2196.55     2134.24    117.43 o 
  18   6  -7      655.28      618.55     65.34 o 
   0   7  -7      868.58      864.69     44.40 o 
   1   7  -7      644.29      613.85     27.76 o 
   2   7  -7     2349.34     2290.27     62.03 o 
   3   7  -7     1458.20     1469.84     52.85 o 
   4   7  -7      668.75      620.35     37.95 o 
   5   7  -7     3848.11     3634.73    102.97 o 
   6   7  -7      719.41      751.71     42.68 o 
   7   7  -7      980.07      950.89     49.62 o 
   8   7  -7       48.29       40.63     25.95 o 
   9   7  -7     3782.52     3690.69    116.66 o 
  10   7  -7      771.75      798.03     67.97 o 
  11   7  -7     2470.37     2434.48    119.50 o 
  12   7  -7     1317.33     1293.95     86.37 o 
  13   7  -7      137.03      161.59     43.09 o 
  14   7  -7      756.22      748.83     72.79 o 
  15   7  -7      718.57      738.54     72.66 o 
  16   7  -7       76.14      123.69     35.83 o 
  17   7  -7      289.48      262.50     43.91 o 
   1   8  -7      818.57      791.01     40.34 o 
   2   8  -7      191.45      206.13     27.01 o 
   3   8  -7     5282.12     5038.70    124.64 o 
   4   8  -7      370.07      332.77     31.69 o 
   5   8  -7      397.05      395.59     34.17 o 
   6   8  -7       22.48       18.86     20.52 o 
   7   8  -7      102.85      101.27     31.06 o 
   8   8  -7      292.81      285.07     37.41 o 
   9   8  -7       89.11       57.38     39.51 o 
  10   8  -7      115.28       95.93     37.68 o 
  11   8  -7      968.58      934.00     76.67 o 
  12   8  -7      225.81      238.13     46.44 o 
  13   8  -7      664.31      693.00    154.29 o 
  14   8  -7      130.06       91.62     38.98 o 
  15   8  -7     1198.36     1139.70     86.91 o 
  16   8  -7      947.31      973.34     79.80 o 
   0   9  -7      309.02      260.03     38.78 o 
   1   9  -7      247.36      214.76     31.84 o 
   2   9  -7      305.17      312.78     30.57 o 
   3   9  -7      745.73      729.05     41.55 o 
   4   9  -7     1450.26     1387.88     56.30 o 
   5   9  -7      871.00      829.58     45.13 o 
   6   9  -7      256.23      233.20     30.74 o 
   7   9  -7     1107.07     1008.23     61.68 o 
   8   9  -7      573.79      619.72     79.11 o 
   9   9  -7     2592.52     2416.01    118.78 o 
  10   9  -7      746.33      739.27    105.53 o 
  11   9  -7     2646.74     2555.42    125.37 o 
  12   9  -7      724.41      850.61     73.87 o 
  13   9  -7      306.32      332.83     53.24 o 
  14   9  -7       14.05       48.73     28.12 o 
  15   9  -7       96.32      116.88     33.64 o 
   1  10  -7      122.14      106.71     35.01 o 
   2  10  -7     1459.15     1469.71     65.35 o 
   3  10  -7     2141.83     2104.90     83.26 o 
   4  10  -7      967.95      931.99     54.49 o 
   5  10  -7      842.10      820.45     46.20 o 
   6  10  -7       16.64       -6.42     23.46 o 
   7  10  -7      214.87      221.45     35.45 o 
   8  10  -7      106.95      114.80     35.99 o 
   9  10  -7      313.38      348.89     63.89 o 
  10  10  -7       73.55       39.70     33.26 o 
  11  10  -7      843.21      902.90     76.53 o 
  12  10  -7      476.81      476.60     59.58 o 
  13  10  -7       74.02      128.63     35.06 o 
   0  11  -7      498.63      560.56     80.99 o 
   1  11  -7      421.02      457.83     53.28 o 
   2  11  -7      224.48      262.65     45.12 o 
   3  11  -7     1631.05     1634.93     72.74 o 
   4  11  -7      772.59      741.16     63.67 o 
   5  11  -7      528.31      460.79     54.84 o 
   6  11  -7      480.48      544.21     49.05 o 
   7  11  -7      131.58      141.06     33.18 o 
   8  11  -7      327.36      269.68     46.85 o 
   9  11  -7      833.68      731.91     69.46 o 
  10  11  -7     1316.84     1454.05     90.83 o 
  11  11  -7      743.10      773.20     69.69 o 
  12  11  -7      197.91      278.39     41.18 o 
   1  12  -7      119.57       89.18     34.19 o 
   2  12  -7      948.03     1013.25     73.89 o 
   3  12  -7      796.94      852.94    104.06 o 
   4  12  -7     1196.35     1363.10    128.77 o 
   5  12  -7      492.50      506.34     57.76 o 
   6  12  -7      650.22      734.16     69.64 o 
   7  12  -7      443.33      504.96     46.68 o 
   8  12  -7      162.99      192.07     34.02 o 
   9  12  -7      205.20      198.71     82.22 o 
  10  12  -7      229.01      326.49     43.60 o 
  11  12  -7      503.65      624.69     88.35 o 
   0  13  -7       79.67      102.59     44.01 o 
   1  13  -7      445.35      444.55     79.19 o 
   2  13  -7       47.07       90.64     48.92 o 
   3  13  -7      352.79      465.33     85.90 o 
   4  13  -7      499.81      507.71     85.08 o 
   5  13  -7       95.42      110.28     47.29 o 
   6  13  -7      218.62      214.67     59.39 o 
   7  13  -7       11.12       46.25     29.75 o 
   8  13  -7      471.72      410.68     68.39 o 
   9  13  -7      600.40      698.98     81.15 o 
   2  14  -7      438.13      537.32     76.41 o 
   3  14  -7       73.55       92.44     39.60 o 
   4  14  -7       51.44      157.73     44.67 o 
   0   0  -6    44171.36    47366.80   1873.10 o 
   2   0  -6    20612.60    22164.35    644.81 o 
   4   0  -6     4501.78     4743.94    166.97 o 
   6   0  -6     4280.90     4554.28    162.18 o 
   8   0  -6     2068.47     1979.27     84.48 o 
  10   0  -6      674.44      662.40     47.82 o 
  12   0  -6     1913.07     1872.71     85.38 o 
  14   0  -6    13214.38    13167.54    407.29 o 
  16   0  -6     9329.18     9255.25    295.64 o 
  18   0  -6      506.59      553.19     84.26 o 
   1   1  -6     5317.94     5396.28    123.49 o 
   2   1  -6     4700.20     4770.25    110.43 o 
   3   1  -6     1133.11     1262.83     43.22 o 
   4   1  -6      360.60      379.15     28.02 o 
   5   1  -6      578.82      642.77     32.71 o 
   6   1  -6    11504.74    12117.78    259.54 o 
   7   1  -6      896.58      817.74     35.34 o 
   8   1  -6    30647.49    31663.19    738.35 o 
   9   1  -6      541.28      556.35     41.07 o 
  10   1  -6      429.56      490.66     30.39 o 
  11   1  -6      367.94      369.95     48.92 o 
  12   1  -6     2841.98     2767.87     97.70 o 
  13   1  -6      977.58     1008.39     57.90 o 
  14   1  -6     2928.45     2927.54     89.36 o 
  15   1  -6      109.65      142.00     26.95 o 
  16   1  -6      180.07      301.18     79.59 o 
  17   1  -6       66.69       59.99     26.72 o 
  18   1  -6       45.82       41.84     28.52 o 
  19   1  -6      268.80      231.19     61.85 o 
  20   1  -6     1499.51     1689.03    128.28 o 
   0   2  -6    73714.46    78294.52   2206.66 o 
   1   2  -6     7205.51     7539.32    167.90 o 
   2   2  -6    12223.34    13044.81    274.30 o 
   3   2  -6       90.05      109.83     12.91 o 
   4   2  -6       16.09       23.96     14.82 o 
   5   2  -6     1902.54     1834.97     54.10 o 
   6   2  -6     2758.00     2673.79     71.97 o 
   7   2  -6      735.51      668.15     31.64 o 
   8   2  -6      967.83      929.57     54.41 o 
   9   2  -6     3955.02     3853.62    114.11 o 
  10   2  -6     1173.39     1186.18     58.06 o 
  11   2  -6     1150.46     1026.20     56.02 o 
  12   2  -6     2611.17     2531.07     91.80 o 
  13   2  -6      484.02      493.07     44.09 o 
  14   2  -6     5111.16     5040.86    151.74 o 
  15   2  -6      780.65      818.06     54.05 o 
  16   2  -6     4335.28     4140.77    134.51 o 
  17   2  -6       40.92       25.10     42.79 o 
  18   2  -6      259.66      321.44     49.47 o 
  19   2  -6      229.34      259.81     35.00 o 
  20   2  -6     3218.79     3467.78    148.96 o 
  21   2  -6       81.94      114.26     57.59 o 
   1   3  -6     1538.09     1854.95     55.85 o 
   2   3  -6     1084.73     1053.52     40.42 o 
   3   3  -6     5418.79     5347.39    104.73 o 
   4   3  -6      549.41      530.73     18.35 o 
   5   3  -6     1436.37     1411.38     33.03 o 
   6   3  -6    17306.83    16725.50    276.76 o 
   7   3  -6     2406.98     2320.46     52.34 o 
   8   3  -6    13347.34    13428.10    283.84 o 
   9   3  -6      168.49      183.78     18.18 o 
  10   3  -6     2006.04     1946.00     61.05 o 
  11   3  -6      511.70      504.36     30.82 o 
  12   3  -6     2551.04     2343.58     65.13 o 
  13   3  -6      986.53      867.04     38.21 o 
  14   3  -6     2650.31     2532.88     68.86 o 
  15   3  -6      238.38      188.15     26.89 o 
  16   3  -6       56.81       49.03     20.10 o 
  17   3  -6     1537.50     1660.90     77.15 o 
  18   3  -6      955.82      969.27     59.47 o 
  19   3  -6       30.95       71.28     23.89 o 
  20   3  -6     1237.63     1226.35     64.36 o 
  21   3  -6      356.10      337.35     38.87 o 
   0   4  -6     7601.81     7499.49    248.67 o 
   1   4  -6     3235.58     3291.02     80.82 o 
   2   4  -6    11295.51    10997.50    236.63 o 
   3   4  -6     3731.14     3538.41     89.63 o 
   4   4  -6      479.56      583.35     29.28 o 
   5   4  -6     5205.46     5207.80    113.27 o 
   6   4  -6     3037.28     2830.18     68.31 o 
   7   4  -6     6796.57     6469.88    145.49 o 
   8   4  -6      149.36      200.61     17.71 o 
   9   4  -6     8336.38     8349.55    159.78 o 
  10   4  -6     1891.46     1829.82     51.53 o 
  11   4  -6     4050.23     4003.19     93.23 o 
  12   4  -6     1138.20     1115.13     42.75 o 
  13   4  -6      734.09      696.85     35.20 o 
  14   4  -6     5453.55     5110.59    152.18 o 
  15   4  -6      476.45      443.64     43.10 o 
  16   4  -6      929.21      958.38     57.53 o 
  17   4  -6       32.25       46.85     24.67 o 
  18   4  -6      339.91      372.58     40.33 o 
  19   4  -6      710.38      802.52     71.45 o 
  20   4  -6     1541.50     1562.31    176.13 o 
   1   5  -6     3318.08     3298.22     83.87 o 
   2   5  -6      177.64      169.59     19.44 o 
   3   5  -6     4875.06     4724.25     96.87 o 
   4   5  -6     4745.15     4457.28     96.85 o 
   5   5  -6       81.36      118.35     21.11 o 
   6   5  -6     7426.63     7691.24    201.82 o 
   7   5  -6     1967.83     1894.95     75.06 o 
   8   5  -6     4838.48     4859.20    139.81 o 
   9   5  -6      446.09      375.83     38.57 o 
  10   5  -6      664.98      660.31     46.52 o 
  11   5  -6     2805.76     2799.91     95.54 o 
  12   5  -6     1163.85     1230.83     62.50 o 
  13   5  -6     1672.69     1540.33     87.48 o 
  14   5  -6      895.20      806.48     69.67 o 
  15   5  -6       83.88       88.67     37.79 o 
  16   5  -6     1552.26     1419.12     92.78 o 
  17   5  -6     1961.49     1990.47    109.11 o 
  18   5  -6      310.39      353.98     51.95 o 
  19   5  -6      670.28      748.45     70.54 o 
  20   5  -6      603.72      758.53     91.95 o 
   0   6  -6     2313.69     2092.83     68.31 o 
   1   6  -6      133.55      130.26     15.19 o 
   2   6  -6      698.37      670.01     26.77 o 
   3   6  -6     1204.38     1068.19     41.71 o 
   4   6  -6      663.11      673.36     29.02 o 
   5   6  -6    10938.30    10615.76    265.40 o 
   6   6  -6      157.87      197.03     29.49 o 
   7   6  -6      505.20      525.53     39.99 o 
   8   6  -6      947.56      950.97     52.82 o 
   9   6  -6     1478.59     1422.31     64.88 o 
  10   6  -6      550.08      545.23     45.74 o 
  11   6  -6     1401.44     1378.33     85.78 o 
  12   6  -6     2273.78     2138.12    108.01 o 
  13   6  -6        8.59       21.75     33.65 o 
  14   6  -6     1907.98     1822.75    102.41 o 
  15   6  -6     1054.44     1172.69     82.82 o 
  16   6  -6      341.49      384.30     54.85 o 
  17   6  -6      393.61      405.68     57.23 o 
  18   6  -6      124.16      160.24     37.42 o 
  19   6  -6      455.65      497.97     55.64 o 
   1   7  -6     1836.00     1795.26     46.40 o 
   2   7  -6     1198.92     1164.75     50.64 o 
   3   7  -6     8142.21     7747.98    153.80 o 
   4   7  -6      300.51      315.18     29.15 o 
   5   7  -6      486.75      473.06     38.57 o 
   6   7  -6     4176.38     3992.06    120.69 o 
   7   7  -6      461.91      497.10     40.70 o 
   8   7  -6       22.09       24.68     25.44 o 
   9   7  -6      327.37      327.95     38.78 o 
  10   7  -6      459.27      530.51    111.51 o 
  11   7  -6      783.19      672.72     64.32 o 
  12   7  -6       83.60       83.60     51.79 o 
  13   7  -6     1447.51     1287.61     87.77 o 
  14   7  -6      352.78      352.55     55.18 o 
  15   7  -6     1051.08     1098.35     81.64 o 
  16   7  -6      266.70      310.78     67.41 o 
  17   7  -6     2497.03     2540.94    124.75 o 
  18   7  -6      764.24      700.00    111.10 o 
   0   8  -6      373.62      347.25     31.67 o 
   1   8  -6      571.93      521.25     28.76 o 
   2   8  -6     1732.40     1627.91     56.47 o 
   3   8  -6     1530.65     1389.87     52.57 o 
   4   8  -6     1657.51     1609.81     59.10 o 
   5   8  -6     1172.11     1193.05     57.26 o 
   6   8  -6      351.05      382.62     43.79 o 
   7   8  -6        8.59       29.77     24.73 o 
   8   8  -6       19.35       33.81     34.57 o 
   9   8  -6     3702.80     3678.23    149.66 o 
  10   8  -6      610.18      644.25     62.74 o 
  11   8  -6     3575.44     3611.46    147.98 o 
  12   8  -6      260.89      252.70     48.84 o 
  13   8  -6       27.81       25.44     34.46 o 
  14   8  -6      211.29      159.77     43.09 o 
  15   8  -6       39.63       37.29     34.51 o 
  16   8  -6      254.16      284.42     50.31 o 
  17   8  -6       45.21       77.89     29.50 o 
   1   9  -6      347.22      392.52     36.59 o 
   2   9  -6      308.22      352.68     31.54 o 
   3   9  -6     3263.76     3172.70     87.27 o 
   4   9  -6     1969.55     1870.44     65.46 o 
   5   9  -6     1182.29     1158.54     57.93 o 
   6   9  -6      231.94      224.60     33.38 o 
   7   9  -6      108.84      125.47     38.87 o 
   8   9  -6       16.65       20.67     31.79 o 
   9   9  -6       58.31       61.44     36.82 o 
  10   9  -6      363.39      359.53     53.31 o 
  11   9  -6     1184.95     1261.49     87.90 o 
  12   9  -6       78.22      130.56     40.41 o 
  13   9  -6      252.58      266.62     50.31 o 
  14   9  -6       28.80       64.34     36.09 o 
  15   9  -6     2178.92     2156.79    112.66 o 
  16   9  -6      892.92      887.67     77.18 o 
   0  10  -6      117.45       64.47     44.99 o 
   1  10  -6      374.17      352.70     36.20 o 
   2  10  -6        8.77       23.30     22.19 o 
   3  10  -6      589.18      626.19     38.84 o 
   4  10  -6     1533.73     1561.86     60.11 o 
   5  10  -6     1909.98     1804.27     93.83 o 
   6  10  -6      406.41      414.44     51.53 o 
   7  10  -6     1677.52     1670.77     90.20 o 
   8  10  -6      391.14      426.67     78.29 o 
   9  10  -6      766.60      824.82     69.06 o 
  10  10  -6     1588.38     1651.06     92.50 o 
  11  10  -6     1974.99     1761.56    102.97 o 
  12  10  -6      725.59      742.00     71.69 o 
  13  10  -6      366.32      387.92     54.61 o 
  14  10  -6      307.01      316.86     47.86 o 
   1  11  -6      473.37      504.93     76.25 o 
   2  11  -6     1812.82     1737.02     72.25 o 
   3  11  -6      884.02      950.91     55.49 o 
   4  11  -6      538.38      562.59     55.57 o 
   5  11  -6     1323.64     1364.74    148.73 o 
   6  11  -6       24.52       60.90     59.23 o 
   7  11  -6      120.88      105.58     36.90 o 
   8  11  -6       45.52       59.44     34.03 o 
   9  11  -6      275.89      258.15     47.77 o 
  10  11  -6      127.24      147.83     40.80 o 
  11  11  -6      781.32      891.61     76.77 o 
  12  11  -6      865.07      867.13     75.63 o 
  13  11  -6       64.92       40.14     44.42 o 
   0  12  -6     1043.60     1002.16    106.19 o 
   1  12  -6      444.32      532.86     92.77 o 
   2  12  -6       73.95      132.20     52.69 o 
   3  12  -6     1088.86     1109.82    111.75 o 
   4  12  -6     1586.39     1614.06     88.46 o 
   5  12  -6       57.57       38.91     33.03 o 
   6  12  -6      357.05      371.09     71.99 o 
   7  12  -6      194.86      266.74     45.64 o 
   8  12  -6      517.79      537.54     79.35 o 
   9  12  -6      489.88      601.36     61.75 o 
  10  12  -6     1214.99     1263.63     88.70 o 
  11  12  -6      637.89      749.88     90.07 o 
  12  12  -6       87.95      107.99     40.74 o 
   1  13  -6      226.87      351.12     67.25 o 
   2  13  -6      607.96      534.70     84.10 o 
   3  13  -6      479.39      484.64     83.45 o 
   4  13  -6      575.54      627.97     92.44 o 
   5  13  -6      439.02      413.46     80.66 o 
   6  13  -6      732.60      905.95     96.21 o 
   7  13  -6      631.24      660.04     88.19 o 
   8  13  -6       29.25       68.56     51.87 o 
   9  13  -6      655.41      869.90     71.04 o 
  10  13  -6       70.76      163.45     41.40 o 
   2  14  -6      181.71      227.27     50.56 o 
   3  14  -6      161.86      226.94     56.12 o 
   4  14  -6      283.78      363.72     71.34 o 
   5  14  -6       83.39      184.56     49.74 o 
   6  14  -6      195.90      322.16     63.32 o 
   2   0  -5     1564.25     1431.01     63.16 o 
   4   0  -5     6975.36     6807.43    219.11 o 
   6   0  -5    16877.59    16501.16    455.36 o 
   8   0  -5    20355.83    19809.24    591.65 o 
  10   0  -5       67.67       61.68     35.83 o 
  12   0  -5     7500.50     7579.28    243.98 o 
  14   0  -5     3287.85     3109.19    131.41 o 
  16   0  -5      710.52      655.99     89.83 o 
  18   0  -5      937.36     1035.38    104.06 o 
   0   1  -5    55330.10    58938.21   1628.76 o 
   1   1  -5     8625.85    10255.40    216.24 o 
   2   1  -5     8818.13     9216.50    197.24 o 
   3   1  -5     7551.41     7544.48    159.36 o 
   4   1  -5     1274.80     1305.25     42.23 o 
   5   1  -5     5687.09     5665.81    128.98 o 
   6   1  -5     4393.36     4361.40    105.87 o 
   7   1  -5     3786.49     3739.93     91.82 o 
   8   1  -5     1866.13     1900.82     66.63 o 
   9   1  -5     2523.46     2485.15     97.48 o 
  10   1  -5      151.10      177.07     22.60 o 
  11   1  -5      873.64      880.91     38.74 o 
  12   1  -5     3223.77     3213.82    106.22 o 
  13   1  -5      910.75      880.86     44.52 o 
  14   1  -5     8518.41     8395.39    189.48 o 
  15   1  -5       53.80       44.00     22.11 o 
  16   1  -5     5895.48     5529.20    159.74 o 
  17   1  -5     1619.98     1419.33     66.59 o 
  18   1  -5      312.46      373.87     70.19 o 
  19   1  -5       14.64       46.79     39.60 o 
   1   2  -5     9254.43     9462.11    201.04 o 
   2   2  -5     4974.32     5343.00    101.24 o 
   3   2  -5     1916.22     2062.14     51.86 o 
   4   2  -5     1456.34     1302.41     33.40 o 
   5   2  -5     2259.00     2381.65     54.78 o 
   6   2  -5    15384.02    15442.56    330.73 o 
   7   2  -5     1316.65     1455.54     44.83 o 
   8   2  -5    20451.92    21204.95    426.83 o 
   9   2  -5      943.95     1022.73     33.49 o 
  10   2  -5       62.67       58.66     17.21 o 
  11   2  -5      968.27      948.02     40.12 o 
  12   2  -5     1345.23     1237.47     48.61 o 
  13   2  -5      271.23      290.64     28.88 o 
  14   2  -5     4119.50     3885.82     92.48 o 
  15   2  -5      204.56      216.01     27.94 o 
  16   2  -5       29.22       33.88     19.65 o 
  17   2  -5     2341.44     2157.25     82.01 o 
  18   2  -5      304.08      353.11     49.34 o 
  19   2  -5      126.53       88.06     32.95 o 
  20   2  -5     1322.79     1378.03     82.56 o 
  21   2  -5      154.56      200.43     46.47 o 
   0   3  -5    39800.02    41563.00   1155.39 o 
   1   3  -5     6320.06     6701.28    150.53 o 
   2   3  -5     6654.07     7309.66    126.15 o 
   3   3  -5     1242.18     1222.91     28.08 o 
   4   3  -5      323.59      291.86     14.25 o 
   5   3  -5     1355.51     1217.51     31.40 o 
   6   3  -5      771.82      742.94     23.64 o 
   7   3  -5      824.71      823.37     29.03 o 
   8   3  -5     1402.88     1430.28     52.99 o 
   9   3  -5     4457.92     4720.34    101.73 o 
  10   3  -5      157.11      164.85     18.76 o 
  11   3  -5     1804.10     1709.14     49.67 o 
  12   3  -5     2730.01     2444.49     64.77 o 
  13   3  -5      928.64      932.76     38.94 o 
  14   3  -5     5022.71     4938.87    112.69 o 
  15   3  -5      309.17      290.93     30.18 o 
  16   3  -5     2301.46     2271.25     72.49 o 
  17   3  -5      193.39      199.32     41.87 o 
  18   3  -5      736.67      758.30     44.68 o 
  19   3  -5      386.13      387.12     34.49 o 
  20   3  -5     3227.31     3254.62    113.67 o 
  21   3  -5       41.70       71.42     29.04 o 
   1   4  -5     4001.82     4360.64     80.35 o 
   2   4  -5      650.41      651.33     19.96 o 
   3   4  -5     9359.44     9564.31    157.82 o 
   4   4  -5     1106.69     1081.79     29.90 o 
   5   4  -5      260.04      297.53     16.57 o 
   6   4  -5     7098.94     7262.82    129.05 o 
   7   4  -5     1416.02     1460.95     42.12 o 
   8   4  -5     7816.46     7752.99    148.34 o 
   9   4  -5      295.49      343.98     22.01 o 
  10   4  -5      616.85      595.34     28.43 o 
  11   4  -5     1506.30     1540.41     48.38 o 
  12   4  -5     1969.25     1875.61     53.64 o 
  13   4  -5     3104.84     3029.67     75.56 o 
  14   4  -5     1983.12     1951.27     73.21 o 
  15   4  -5      578.68      589.59     37.18 o 
  16   4  -5      365.35      335.18     37.65 o 
  17   4  -5     3098.24     2951.46     90.81 o 
  18   4  -5      342.94      399.78     34.50 o 
  19   4  -5      208.29      289.40     30.65 o 
  20   4  -5      830.37      964.70     79.63 o 
  21   4  -5      208.53      272.91     27.33 o 
   0   5  -5     3769.50     3893.39     97.51 o 
   1   5  -5      130.72      152.34     11.01 o 
   2   5  -5    10770.57    10650.89    167.82 o 
   3   5  -5      461.10      474.60     16.64 o 
   4   5  -5      398.00      417.37     17.25 o 
   5   5  -5     9163.21     9277.07    177.94 o 
   6   5  -5     2531.44     2448.69     56.87 o 
   7   5  -5      217.82      283.68     19.33 o 
   8   5  -5      432.05      419.26     22.88 o 
   9   5  -5     6285.61     6269.33    126.21 o 
  10   5  -5     1278.22     1204.68     40.98 o 
  11   5  -5     4356.30     4066.71    122.70 o 
  12   5  -5     1355.14     1383.26     53.03 o 
  13   5  -5       20.93        2.25     17.78 o 
  14   5  -5     4545.75     4454.83    116.73 o 
  15   5  -5     1365.10     1459.28     70.05 o 
  16   5  -5      676.02      653.33     42.32 o 
  17   5  -5     1084.79      931.77     48.12 o 
  18   5  -5      156.67      216.06     26.90 o 
  19   5  -5      306.37      359.51     32.21 o 
  20   5  -5      825.02      859.10     47.08 o 
  21   5  -5       73.92      141.45     26.92 o 
   1   6  -5     6776.89     6546.88    101.34 o 
   2   6  -5      244.70      255.72     13.02 o 
   3   6  -5     3763.15     3568.41     63.46 o 
   4   6  -5     2260.49     2170.87     47.93 o 
   5   6  -5      668.76      672.63     30.40 o 
   6   6  -5     6989.25     6992.67    136.18 o 
   7   6  -5      923.20      943.23     37.63 o 
   8   6  -5      299.75      324.96     22.38 o 
   9   6  -5     1757.04     1669.26     60.00 o 
  10   6  -5     1973.79     1908.57     66.00 o 
  11   6  -5     3835.86     3543.15     92.25 o 
  12   6  -5      365.04      373.10     40.95 o 
  13   6  -5      392.30      440.29     32.78 o 
  14   6  -5      556.23      527.93     76.31 o 
  15   6  -5      188.69      225.85     38.07 o 
  16   6  -5      769.96      732.93     42.65 o 
  17   6  -5     2854.41     2661.54    100.86 o 
  18   6  -5      324.93      303.68     60.93 o 
  19   6  -5      342.47      411.44     40.75 o 
  20   6  -5      965.51     1042.35     66.90 o 
   0   7  -5      219.39      245.57     24.28 o 
   1   7  -5      538.56      517.56     22.70 o 
   2   7  -5     1794.33     1799.70     42.57 o 
   3   7  -5     3132.91     3158.44     79.29 o 
   4   7  -5      866.69      880.78     37.05 o 
   5   7  -5     6743.64     6760.33    151.61 o 
   6   7  -5       89.31      114.50     19.72 o 
   7   7  -5       80.10      109.98     19.36 o 
   8   7  -5      938.55      956.30     41.93 o 
   9   7  -5     4224.46     3985.10    115.27 o 
  10   7  -5      884.21      891.23     52.30 o 
  11   7  -5     6972.66     6765.53    190.45 o 
  12   7  -5     2465.12     2350.93     90.95 o 
  13   7  -5       33.31       37.69     24.88 o 
  14   7  -5     1180.89     1018.00     59.01 o 
  15   7  -5        6.18       32.28     27.70 o 
  16   7  -5       47.54       61.21     33.38 o 
  17   7  -5      198.45      259.41     48.38 o 
  18   7  -5        2.03       -2.29     26.60 o 
  19   7  -5      966.86      964.37    106.35 o 
   1   8  -5     1883.21     1784.02     48.85 o 
   2   8  -5     1875.22     1866.38     62.84 o 
   3   8  -5     5394.85     5390.33    146.45 o 
   4   8  -5     2714.63     2599.99     87.59 o 
   5   8  -5     1157.24     1152.06     53.31 o 
   6   8  -5     1571.28     1528.78     64.40 o 
   7   8  -5     1500.39     1398.96     61.97 o 
   8   8  -5     1280.01     1246.62     79.27 o 
   9   8  -5       79.04       65.80     34.42 o 
  10   8  -5      739.01      707.10     63.63 o 
  11   8  -5     1199.47     1256.11     80.88 o 
  12   8  -5      811.78      640.27     80.25 o 
  13   8  -5      703.04      540.98     63.39 o 
  14   8  -5      267.17      218.60     51.29 o 
  15   8  -5      782.46      748.10     71.60 o 
  16   8  -5      530.19      443.38     58.56 o 
  17   8  -5     2785.69     2730.44    131.59 o 
  18   8  -5      385.71      497.73     80.01 o 
   0   9  -5     1666.54     1596.06     73.95 o 
   1   9  -5      355.23      322.04     29.07 o 
   2   9  -5      754.95      801.04     39.91 o 
   3   9  -5     2191.41     2021.10     73.50 o 
   4   9  -5      361.58      429.37     37.45 o 
   5   9  -5     2450.24     2406.59     86.53 o 
   6   9  -5      509.75      331.58     47.79 o 
   7   9  -5      817.70      767.38     89.99 o 
   8   9  -5     1236.10     1135.86     79.52 o 
   9   9  -5     2218.09     2063.90    103.70 o 
  10   9  -5     2135.38     2144.64    110.14 o 
  11   9  -5     3681.34     3514.01    148.42 o 
  12   9  -5     1302.39     1323.78    172.70 o 
  13   9  -5      421.93      484.78     58.39 o 
  14   9  -5        0.61       48.76     32.85 o 
  15   9  -5       39.53       45.17     30.88 o 
  16   9  -5      225.24      294.15     45.28 o 
   1  10  -5     1781.77     1609.50     68.11 o 
   2  10  -5     1895.57     1866.72     62.00 o 
   3  10  -5     4593.47     4438.27    125.80 o 
   4  10  -5     2716.77     2745.89     93.24 o 
   5  10  -5      593.95      633.58    152.08 o 
   6  10  -5      250.05      257.44     43.92 o 
   7  10  -5      114.23       81.85     58.58 o 
   8  10  -5      135.18      145.54     39.54 o 
   9  10  -5       81.25       68.18     33.87 o 
  10  10  -5       97.35       59.39     34.45 o 
  11  10  -5     1960.64     1883.32    106.33 o 
  12  10  -5      630.85      695.31     76.08 o 
  13  10  -5      365.73      365.63     53.39 o 
  14  10  -5       92.65      114.92     34.03 o 
  15  10  -5     1603.98     1612.47     92.43 o 
   0  11  -5      203.77      237.74     56.12 o 
   1  11  -5      763.10      732.37     59.75 o 
   2  11  -5      866.28      897.15     59.96 o 
   3  11  -5     1745.94     1877.03    125.66 o 
   4  11  -5     2172.63     2128.57    100.31 o 
   5  11  -5     1911.40     1979.55     96.44 o 
   6  11  -5      327.52      334.28     47.07 o 
   7  11  -5        7.79       -3.74     29.44 o 
   8  11  -5      216.48      237.78     45.05 o 
   9  11  -5      488.59      563.63     60.25 o 
  10  11  -5     1632.98     1617.97     91.86 o 
  11  11  -5     1285.85     1261.59     88.60 o 
  12  11  -5      145.49      126.83     57.92 o 
  13  11  -5      339.09      388.29     52.94 o 
  14  11  -5      467.38      457.14    103.24 o 
   1  12  -5      152.01      195.84     43.11 o 
   2  12  -5     1639.65     1563.37    126.48 o 
   3  12  -5     1066.38      975.42    139.16 o 
   4  12  -5      608.85      668.22     81.15 o 
   5  12  -5     1937.17     1935.60    137.93 o 
   6  12  -5      114.82      118.18     35.03 o 
   7  12  -5      102.65       99.53     36.85 o 
   8  12  -5      249.58      340.83     59.48 o 
   9  12  -5      338.72      356.00     51.92 o 
  10  12  -5      212.05      195.64     44.72 o 
  11  12  -5      572.09      701.65     66.79 o 
  12  12  -5      373.33      472.30     55.78 o 
   1  13  -5      320.29      397.59     68.56 o 
   2  13  -5       82.94       74.77     48.92 o 
   3  13  -5      830.56      791.26     97.19 o 
   5  13  -5       68.87      130.08     52.52 o 
   6  13  -5     1175.60     1192.61    112.57 o 
   7  13  -5       18.43      -28.63     45.65 o 
   8  13  -5      245.99      313.09     92.20 o 
   9  13  -5      282.47      326.37     47.50 o 
  10  13  -5     1209.41     1395.77     84.69 o 
  11  13  -5      367.31      315.46     57.43 o 
   3  14  -5      419.07      349.82     71.34 o 
   4  14  -5      385.75      416.08     79.03 o 
   7  14  -5     1076.43     1278.68    109.30 o 
   8  14  -5       48.83       66.92     40.09 o 
   0   0  -4    59872.79    64620.17   2564.71 o 
   2   0  -4     4211.18     4829.00    163.85 o 
   4   0  -4      843.54      817.85     42.12 o 
   6   0  -4     2115.20     2270.91    136.29 o 
   8   0  -4     1415.56     1413.17    101.61 o 
  10   0  -4     3443.20     3213.13    169.67 o 
  12   0  -4     7605.23     7365.19    232.11 o 
  14   0  -4     3879.47     4024.48    149.06 o 
  16   0  -4     4479.26     4328.29    154.70 o 
  18   0  -4     3692.06     3750.13    207.30 o 
   1   1  -4     8301.67     8700.64    182.37 o 
   2   1  -4     3030.71     3149.75     69.87 o 
   3   1  -4     2208.98     1960.55     50.94 o 
   4   1  -4     2148.09     2078.30     54.18 o 
   5   1  -4      586.56      567.84     24.39 o 
   6   1  -4     6986.75     6907.03    154.59 o 
   7   1  -4      860.21     1009.23     38.05 o 
   8   1  -4    19201.53    19206.60    437.46 o 
   9   1  -4     2198.78     2252.67     62.16 o 
  10   1  -4      668.76      697.01     33.45 o 
  11   1  -4      452.89      422.98     28.02 o 
  12   1  -4     4658.68     4702.52    104.67 o 
  13   1  -4     1031.26     1030.76     38.45 o 
  14   1  -4     1069.69     1072.16     40.95 o 
  15   1  -4      342.33      350.04     27.03 o 
  16   1  -4      298.05      270.13     28.87 o 
  17   1  -4      948.73      952.53     67.65 o 
  18   1  -4      179.63      252.14     60.70 o 
  19   1  -4       98.66      129.42     42.87 o 
  22   1  -4     1396.40     1575.15    125.00 o 
   0   2  -4     7316.61     7954.95    248.28 o 
   1   2  -4     6839.96     7671.48    166.70 o 
   2   2  -4    17664.87    17728.42    283.97 o 
   3   2  -4     2623.27     2853.71     51.92 o 
   4   2  -4     1896.87     1951.06     48.89 o 
   5   2  -4      368.08      366.96     21.28 o 
   6   2  -4     2332.56     2247.48     57.78 o 
   7   2  -4      518.32      484.66     21.73 o 
   8   2  -4     1476.73     1537.41     41.21 o 
   9   2  -4      965.86     1116.18     34.73 o 
  10   2  -4      771.87      725.89     27.22 o 
  11   2  -4     2858.95     2707.35     73.52 o 
  12   2  -4     1411.49     1366.18     51.83 o 
  13   2  -4      239.38      244.64     29.61 o 
  14   2  -4    10223.50     9565.01    208.37 o 
  15   2  -4     1116.70     1095.83     47.42 o 
  16   2  -4     1950.43     1993.60     78.19 o 
  17   2  -4       63.00       79.24     25.50 o 
  18   2  -4      568.41      661.51     47.76 o 
  19   2  -4      184.83      201.82     30.49 o 
  20   2  -4     1902.55     1732.21     95.03 o 
  21   2  -4       57.21      110.12     38.61 o 
  22   2  -4      979.38     1058.45    105.53 o 
   1   3  -4     7397.08     7676.50    129.89 o 
   2   3  -4      625.53      614.92     18.87 o 
   3   3  -4        9.30       27.33      9.44 o 
   4   3  -4     2799.07     2853.46     62.63 o 
   5   3  -4     1844.64     1898.75     40.31 o 
   6   3  -4    11054.61    10589.87    176.29 o 
   7   3  -4     1575.69     1607.68     38.82 o 
   8   3  -4     5766.00     5757.46    103.80 o 
   9   3  -4      111.93       92.16     14.38 o 
  10   3  -4      294.56      303.57     20.79 o 
  11   3  -4     1292.40     1275.93     41.19 o 
  12   3  -4     2709.86     2661.84     65.29 o 
  13   3  -4      184.45      185.63     21.22 o 
  14   3  -4     1427.24     1400.29     46.58 o 
  15   3  -4      398.44      408.58     32.87 o 
  16   3  -4      122.15       83.93     22.55 o 
  17   3  -4     4338.46     4219.12    166.52 o 
  18   3  -4      616.82      647.32     41.68 o 
  19   3  -4      186.11      203.82     26.87 o 
  20   3  -4     1068.37     1142.23     62.41 o 
  21   3  -4       72.43      110.16     21.61 o 
  22   3  -4     2597.26     2661.58    166.40 o 
   0   4  -4    20586.22    20306.67    469.94 o 
   1   4  -4      147.62      144.74     12.56 o 
   2   4  -4     3564.93     3594.54     67.00 o 
   3   4  -4     2059.57     2219.75     46.85 o 
   4   4  -4      407.56      456.06     17.83 o 
   5   4  -4     3629.33     3567.41     68.59 o 
   6   4  -4     1187.31     1321.89     30.45 o 
   7   4  -4     1113.60     1113.10     33.46 o 
   8   4  -4     3335.52     3436.13     74.30 o 
   9   4  -4    13181.59    12496.37    374.42 o 
  10   4  -4      585.04      659.16     28.39 o 
  11   4  -4     2846.35     2903.67     79.14 o 
  12   4  -4     2696.65     2674.10     67.65 o 
  13   4  -4      327.47      357.63     30.06 o 
  14   4  -4     4467.78     4442.04    111.19 o 
  15   4  -4     2370.27     2193.50     72.99 o 
  16   4  -4     1153.85     1073.22     48.81 o 
  17   4  -4      388.35      370.89     34.00 o 
  18   4  -4      136.03      134.40     25.57 o 
  19   4  -4     1626.49     1678.08     62.93 o 
  20   4  -4     1939.30     2018.62     73.54 o 
  21   4  -4       34.11      101.23     20.77 o 
   1   5  -4     9312.16     9629.86    140.73 o 
   2   5  -4      492.47      547.89     18.14 o 
   3   5  -4     5861.50     5843.37     96.81 o 
   4   5  -4     1573.64     1485.34     31.26 o 
   5   5  -4      447.17      477.65     17.28 o 
   6   5  -4     7897.05     8189.29    159.90 o 
   7   5  -4     2016.85     1970.18     49.72 o 
   8   5  -4     4494.43     4493.58     93.68 o 
   9   5  -4      175.15      178.45     18.34 o 
  10   5  -4     2990.23     2751.35     67.86 o 
  11   5  -4     1681.14     1590.86     48.01 o 
  12   5  -4       11.60       19.37     17.80 o 
  13   5  -4      382.57      419.01     32.77 o 
  14   5  -4     1842.12     1839.97     61.28 o 
  15   5  -4      140.88      121.75     24.47 o 
  16   5  -4      321.15      329.38     32.03 o 
  17   5  -4     7502.96     7325.22    174.83 o 
  18   5  -4      340.21      385.37     42.94 o 
  19   5  -4      472.11      436.96     36.45 o 
  20   5  -4     1218.23     1281.13     56.67 o 
  21   5  -4      211.31      253.08     24.29 o 
   0   6  -4     2065.39     2026.11     52.33 o 
   1   6  -4      725.19      709.92     20.54 o 
   2   6  -4     7778.13     7488.05    119.10 o 
   3   6  -4     5979.19     6075.08     95.75 o 
   4   6  -4     1009.21      961.73     28.78 o 
   5   6  -4     5597.50     5494.93    110.42 o 
   6   6  -4      615.95      680.63     26.88 o 
   7   6  -4      188.91      208.87     19.86 o 
   8   6  -4      763.43      744.11     30.01 o 
   9   6  -4     4793.59     4766.07    102.57 o 
  10   6  -4     1729.43     1672.62     56.67 o 
  11   6  -4     7313.89     7116.58    164.51 o 
  12   6  -4     1731.87     1526.35     55.98 o 
  13   6  -4      296.18      326.36     29.86 o 
  14   6  -4     2218.55     2234.88     72.09 o 
  15   6  -4      135.69      145.45     25.77 o 
  16   6  -4      348.44      369.74     33.57 o 
  17   6  -4      177.81      208.71     28.08 o 
  18   6  -4       13.11       61.66     19.92 o 
  19   6  -4      543.00      543.89     39.70 o 
  20   6  -4      376.71      417.57     33.05 o 
   1   7  -4     6025.10     5884.94     99.59 o 
   2   7  -4     1380.29     1402.77     33.01 o 
   3   7  -4    10709.51    10631.69    178.30 o 
   4   7  -4     6009.96     5856.29    120.69 o 
   5   7  -4     3856.58     3975.30     97.97 o 
   6   7  -4     2729.31     2699.68     65.78 o 
   7   7  -4      332.28      371.50     28.27 o 
   8   7  -4     1297.11     1417.91     42.38 o 
   9   7  -4      511.45      533.74     32.18 o 
  10   7  -4      852.22      924.67     42.63 o 
  11   7  -4     1742.03     1616.42     56.94 o 
  12   7  -4      257.24      261.48     28.94 o 
  13   7  -4     2586.24     2450.72     75.92 o 
  14   7  -4      130.95      164.55     26.07 o 
  15   7  -4     1528.44     1606.68     66.29 o 
  16   7  -4      798.09      844.92     46.86 o 
  17   7  -4     3073.37     2960.36     92.71 o 
  18   7  -4      982.55     1044.93     53.82 o 
  19   7  -4      631.01      681.10     42.39 o 
  20   7  -4      425.82      448.50     58.74 o 
   0   8  -4     1211.78     1177.82     41.64 o 
   1   8  -4      794.26      751.29     25.89 o 
   2   8  -4     3196.19     3136.54     63.37 o 
   3   8  -4      903.08      958.70     32.75 o 
   4   8  -4     1137.04     1043.19     35.69 o 
   5   8  -4    12818.59    12604.52    235.37 o 
   6   8  -4      410.86      408.98     24.13 o 
   7   8  -4     1028.91     1023.10     42.28 o 
   8   8  -4     1120.50     1024.30     43.72 o 
   9   8  -4     2099.51     1976.30     63.23 o 
  10   8  -4     1133.66     1171.62     49.92 o 
  11   8  -4     7326.47     6996.60    163.54 o 
  12   8  -4     2276.00     2078.09     70.20 o 
  13   8  -4      213.37      255.97     29.76 o 
  14   8  -4      498.43      568.57     38.95 o 
  15   8  -4      238.63      191.45     27.33 o 
  16   8  -4      134.09      198.62     27.26 o 
  17   8  -4      122.78      185.10     25.24 o 
  18   8  -4      568.44      645.80     50.23 o 
  19   8  -4      626.71      719.76     83.45 o 
   1   9  -4      994.56      933.63     29.99 o 
   2   9  -4     2593.34     2447.09     61.42 o 
   3   9  -4     4259.63     4139.47    102.73 o 
   4   9  -4     1307.06     1351.22     43.22 o 
   5   9  -4     2440.55     2452.57     61.27 o 
   6   9  -4     3715.46     3505.30     91.99 o 
   7   9  -4      121.78      157.56     22.88 o 
   8   9  -4      165.93      171.21     24.71 o 
   9   9  -4      358.51      294.74     29.51 o 
  10   9  -4      303.83      296.52     29.08 o 
  11   9  -4     2098.92     1994.68     67.52 o 
  12   9  -4     1169.85     1254.40     53.54 o 
  13   9  -4      365.38      328.67     40.03 o 
  14   9  -4      419.08      367.52     39.98 o 
  15   9  -4      750.80      768.36     54.12 o 
  16   9  -4      982.81      956.29     56.95 o 
  17   9  -4     2552.12     2531.55    126.25 o 
   0  10  -4      202.23      219.30     33.35 o 
   1  10  -4      530.76      515.53     45.39 o 
   2  10  -4      198.17      201.91     29.13 o 
   3  10  -4     4931.32     4739.92    136.78 o 
   4  10  -4     1761.23     1848.42     89.86 o 
   5  10  -4     1334.48     1303.19     77.60 o 
   6  10  -4      863.83      874.76     65.59 o 
   7  10  -4      268.08      263.64     45.05 o 
   8  10  -4      775.29      753.97     62.99 o 
   9  10  -4     2550.12     2379.11    112.26 o 
  10  10  -4     3391.65     3516.55    142.47 o 
  11  10  -4     2593.62     2794.22    124.00 o 
  12  10  -4      790.91      785.91     76.00 o 
  13  10  -4      707.32      658.13     66.62 o 
  14  10  -4       59.08       84.22     34.65 o 
  15  10  -4      345.21      416.46     52.25 o 
  16  10  -4      174.13      136.16     33.86 o 
   1  11  -4      477.11      482.15     46.34 o 
   2  11  -4     1229.73     1195.04     66.81 o 
   3  11  -4     3341.80     3303.03    128.27 o 
   4  11  -4     5547.24     5346.00    185.98 o 
   5  11  -4     1428.11     1332.54     76.86 o 
   6  11  -4      615.62      699.44     60.38 o 
   7  11  -4      377.51      349.66     64.79 o 
   8  11  -4      580.79      537.43     59.06 o 
   9  11  -4       47.54       67.79     33.16 o 
  10  11  -4      292.48      341.02     51.18 o 
  11  11  -4      411.65      418.26     77.06 o 
  12  11  -4      962.49      957.49     77.95 o 
  13  11  -4      171.70      109.25     35.10 o 
  14  11  -4      163.97      230.87     40.78 o 
   0  12  -4      256.21      331.00     62.01 o 
   1  12  -4      472.83      563.17     75.43 o 
   3  12  -4      512.78      410.03     68.39 o 
   4  12  -4     2668.87     2473.42    150.37 o 
   5  12  -4     1522.90     1512.19     85.56 o 
   6  12  -4      338.03      318.10     47.93 o 
   7  12  -4      604.69      660.90     61.84 o 
   8  12  -4      596.66      703.20     77.31 o 
   9  12  -4      189.19      205.85     43.22 o 
  10  12  -4     1400.79     1291.81     87.75 o 
  11  12  -4      975.14      995.01     78.04 o 
  12  12  -4      393.84      412.43     97.27 o 
  13  12  -4     1271.67     1291.96    130.57 o 
   4  13  -4      254.27      281.59     59.56 o 
   5  13  -4     1408.90     1248.08    114.21 o 
   6  13  -4      209.68      170.33     58.08 o 
   7  13  -4      745.75      902.16    124.92 o 
   8  13  -4      758.10      811.64     69.53 o 
   9  13  -4      237.80      258.38     46.28 o 
  10  13  -4      218.44      242.19     40.51 o 
  11  13  -4      476.27      581.79     60.84 o 
   6  14  -4     1087.32     1094.11    108.64 o 
   7  14  -4       76.74      102.75     49.90 o 
   8  14  -4       99.47      114.37     45.32 o 
   9  14  -4      777.94      921.42     92.12 o 
  10  14  -4     1591.70     1554.54    122.39 o 
   2   0  -3     2340.16     2618.16     87.37 o 
   4   0  -3     2792.31     2761.32    143.90 o 
   6   0  -3    15199.95    13563.62    609.80 o 
   8   0  -3    12131.76    13031.78    370.92 o 
  10   0  -3     1648.45     1864.95     62.40 o 
  12   0  -3     3545.75     3373.34    135.28 o 
  14   0  -3      713.42      859.17     44.74 o 
  16   0  -3      495.24      579.37     74.94 o 
   0   1  -3    43096.29    50104.85   1412.24 o 
   1   1  -3    19722.56    21928.92    449.40 o 
   2   1  -3     7370.91     7473.17    129.40 o 
   3   1  -3     1607.40     1771.74     41.07 o 
   4   1  -3     3230.91     3228.71     70.09 o 
   5   1  -3      581.93      592.51     23.16 o 
   6   1  -3     1067.32     1037.15     44.77 o 
   7   1  -3     3472.33     3587.94     98.32 o 
   8   1  -3       67.66      100.35     17.47 o 
   9   1  -3     3677.47     3387.40     83.12 o 
  10   1  -3       67.55       82.23     14.18 o 
  11   1  -3     1249.63     1370.11     40.67 o 
  12   1  -3     3718.05     3723.48     81.69 o 
  13   1  -3       45.59       75.32     15.72 o 
  14   1  -3     6808.28     6561.43    130.63 o 
  15   1  -3     1170.93     1192.20     47.53 o 
  16   1  -3     1311.27     1361.44     52.50 o 
  17   1  -3      354.56      351.87     35.67 o 
  18   1  -3     2761.05     2897.51    121.99 o 
  19   1  -3      200.52      172.22     36.35 o 
  22   1  -3      534.87      515.40     76.90 o 
   1   2  -3    10118.79    10441.10    173.33 o 
   2   2  -3      497.59      456.74     14.38 o 
   3   2  -3     2322.33     2445.44     53.15 o 
   4   2  -3     5212.76     5196.02     96.92 o 
   5   2  -3       24.03       20.79     10.31 o 
   6   2  -3    10698.00    10801.06    199.51 o 
   7   2  -3       35.81       21.48     11.80 o 
   8   2  -3    12027.01    11801.47    238.11 o 
   9   2  -3     2185.83     2266.40     61.56 o 
  10   2  -3      374.06      404.90     25.85 o 
  11   2  -3      930.66      859.90     37.00 o 
  12   2  -3     4594.55     4494.90    152.23 o 
  13   2  -3      416.97      427.60     25.51 o 
  14   2  -3      945.88     1055.40     44.04 o 
  15   2  -3       91.30      131.95     35.34 o 
  16   2  -3       88.73      129.89     27.28 o 
  17   2  -3     3163.10     3134.35    103.58 o 
  18   2  -3       67.43      119.31     24.32 o 
  19   2  -3      163.98      240.92     33.25 o 
  20   2  -3     2709.43     2766.32     99.94 o 
  21   2  -3      152.15      215.14     35.64 o 
  22   2  -3     1404.33     1741.72    134.33 o 
   0   3  -3     9833.07     9189.75    193.39 o 
   1   3  -3      570.14      634.33     16.75 o 
   2   3  -3     2205.33     2542.47     56.20 o 
   3   3  -3      402.26      340.35     12.77 o 
   4   3  -3       50.60       73.72      9.55 o 
   5   3  -3     2528.96     2243.10     47.41 o 
   6   3  -3     2269.13     2239.25     44.68 o 
   7   3  -3     2018.33     2124.96     44.44 o 
   8   3  -3     1900.67     1905.25     41.18 o 
   9   3  -3     3874.26     4130.20     86.85 o 
  10   3  -3      220.36      286.27     19.25 o 
  11   3  -3     3316.13     3113.85     71.95 o 
  12   3  -3     6381.72     6126.30    123.16 o 
  13   3  -3      167.99      202.57     20.82 o 
  14   3  -3     4208.59     4074.52    107.91 o 
  15   3  -3      699.19      722.97     39.84 o 
  16   3  -3     4977.99     4680.39    143.92 o 
  17   3  -3      108.50      120.66     23.68 o 
  18   3  -3      773.65      785.22     44.72 o 
  19   3  -3      301.23      325.23     31.57 o 
  20   3  -3     2450.66     2532.26     93.95 o 
  21   3  -3        3.40       49.70     22.34 o 
  22   3  -3      189.63      278.36     34.13 o 
   1   4  -3     6866.35     7547.89    116.75 o 
   2   4  -3      488.02      535.56     16.82 o 
   3   4  -3     3470.45     2964.65     49.75 o 
   4   4  -3     5587.12     5512.25     87.31 o 
   5   4  -3      879.79      876.36     21.57 o 
   6   4  -3     7372.60     6862.93    133.16 o 
   7   4  -3     1200.02     1195.37     34.95 o 
   8   4  -3     6461.73     6100.65    122.42 o 
   9   4  -3      454.92      462.59     23.20 o 
  10   4  -3     1627.63     1500.46     45.69 o 
  11   4  -3     2485.88     2587.48     66.47 o 
  12   4  -3      416.49      396.36     29.05 o 
  13   4  -3      892.19      868.21     41.21 o 
  14   4  -3      999.98     1070.69     45.88 o 
  15   4  -3      732.50      709.84     40.26 o 
  16   4  -3      545.07      564.17     53.09 o 
  17   4  -3     7544.73     7056.42    170.54 o 
  18   4  -3      168.44      176.39     26.67 o 
  19   4  -3      691.68      653.13     42.94 o 
  20   4  -3     1604.67     1645.99     63.14 o 
  21   4  -3      233.85      326.80     39.02 o 
  22   4  -3     1292.51     1134.53     98.66 o 
   0   5  -3     7673.73     7743.73    199.54 o 
   1   5  -3     1697.49     1804.63     38.44 o 
   2   5  -3    21284.52    21951.10    323.97 o 
   3   5  -3     4192.40     4223.09     73.75 o 
   4   5  -3      414.65      499.83     16.34 o 
   5   5  -3    10262.47     9844.48    160.15 o 
   6   5  -3      179.67      215.68     16.79 o 
   7   5  -3     2963.82     3010.71     67.65 o 
   8   5  -3      831.51      886.13     30.33 o 
   9   5  -3     6354.84     6470.42    129.81 o 
  10   5  -3     1197.49     1166.81     37.53 o 
  11   5  -3     8265.73     8155.84    181.91 o 
  12   5  -3      428.85      444.04     31.30 o 
  13   5  -3      845.80      787.30     40.52 o 
  14   5  -3     4744.87     4443.16    112.32 o 
  15   5  -3      851.31      818.18     44.26 o 
  16   5  -3       63.98       83.41     23.09 o 
  17   5  -3      743.67      727.73     44.89 o 
  18   5  -3      151.85      116.49     25.17 o 
  19   5  -3      384.33      291.61     31.36 o 
  20   5  -3      260.14      337.86     30.84 o 
  21   5  -3      117.47      144.46     18.40 o 
   1   6  -3     7727.73     7784.87    124.41 o 
   2   6  -3     1379.69     1284.24     28.82 o 
   3   6  -3    10034.58    10333.85    162.77 o 
   4   6  -3     1756.93     1668.52     35.12 o 
   5   6  -3     3337.88     3298.33     64.75 o 
   6   6  -3     8782.14     8483.41    163.18 o 
   7   6  -3     1057.93     1182.20     34.80 o 
   8   6  -3     1418.33     1464.96     43.56 o 
   9   6  -3      847.17      832.01     36.80 o 
  10   6  -3     2082.72     1950.69     86.77 o 
  11   6  -3     4033.90     3831.55     97.47 o 
  12   6  -3       48.98       47.87     20.04 o 
  13   6  -3       50.86       56.09     20.74 o 
  14   6  -3      565.58      556.38     36.83 o 
  15   6  -3     1875.50     1830.55     64.58 o 
  16   6  -3     1213.34     1114.56     52.13 o 
  17   6  -3     6896.36     6684.65    163.91 o 
  18   6  -3     2119.48     2258.25     75.51 o 
  19   6  -3      864.62      902.95     49.06 o 
  20   6  -3      292.97      305.02     28.18 o 
  21   6  -3       87.58      122.54     25.06 o 
   0   7  -3     4654.21     4534.56    113.87 o 
   1   7  -3      462.81      485.92     18.18 o 
   2   7  -3     7974.50     8132.87    129.61 o 
   3   7  -3     5732.15     5708.34     91.87 o 
   4   7  -3     1657.55     1744.82     39.37 o 
   5   7  -3    11570.29    11836.44    215.82 o 
   6   7  -3     1087.18     1188.29     36.65 o 
   7   7  -3     1435.90     1389.98     40.57 o 
   8   7  -3      659.23      705.84     34.84 o 
   9   7  -3     8539.67     7888.54    233.63 o 
  10   7  -3     2670.35     2489.86     75.95 o 
  11   7  -3     3289.68     3156.78     90.46 o 
  12   7  -3     1709.27     1658.61     60.15 o 
  13   7  -3      508.95      550.34     37.26 o 
  14   7  -3     1181.21     1166.28     51.69 o 
  15   7  -3      102.69       82.43     22.93 o 
  16   7  -3        9.81        1.47     18.75 o 
  17   7  -3       32.87       77.72     23.03 o 
  18   7  -3      133.23      175.99     25.26 o 
  19   7  -3      592.32      611.35     41.73 o 
  20   7  -3       27.39       57.12     17.33 o 
   1   8  -3     5298.48     5000.89     86.45 o 
   2   8  -3     1051.06     1009.74     30.24 o 
   3   8  -3    10036.80    10421.38    173.56 o 
   4   8  -3     8237.35     8038.51    157.24 o 
   5   8  -3     2157.62     2265.69     57.93 o 
   6   8  -3     1502.33     1416.80     49.60 o 
   7   8  -3        2.17       -2.28     15.78 o 
   8   8  -3      285.46      316.83     27.79 o 
   9   8  -3      435.30      464.71     32.27 o 
  10   8  -3      545.38      589.56     35.75 o 
  11   8  -3     2931.22     2745.38     81.52 o 
  12   8  -3      139.19      134.18     25.87 o 
  13   8  -3      845.98      869.45     45.26 o 
  14   8  -3      920.04      982.57     49.24 o 
  15   8  -3      538.52      486.44     38.78 o 
  16   8  -3     1459.19     1468.76     58.96 o 
  17   8  -3     4083.56     3881.35    111.16 o 
  18   8  -3      654.80      682.80     44.79 o 
  19   8  -3     1414.23     1352.06     62.45 o 
   0   9  -3     1034.59      944.22     41.24 o 
   1   9  -3       57.79       68.29     12.70 o 
   2   9  -3     1258.12     1325.53     40.81 o 
   3   9  -3     2338.45     2404.01     68.02 o 
   4   9  -3     4604.02     4448.07     97.73 o 
   5   9  -3     4977.39     4596.67    113.23 o 
   6   9  -3      896.86      920.62     62.68 o 
   7   9  -3      952.39      882.75     42.09 o 
   8   9  -3      786.78      809.95     41.13 o 
   9   9  -3     1005.83     1025.80     47.79 o 
  10   9  -3     1669.09     1581.41     57.43 o 
  11   9  -3     5999.62     5753.46    141.23 o 
  12   9  -3     3249.04     3006.26     88.36 o 
  13   9  -3      291.69      303.55     31.92 o 
  14   9  -3       70.42       75.64     21.93 o 
  15   9  -3      302.06      328.45     32.44 o 
  16   9  -3       82.19      129.37     24.19 o 
  17   9  -3        2.38       75.50     24.98 o 
  18   9  -3      127.29      228.37     26.79 o 
   1  10  -3      276.98      249.76     21.58 o 
   2  10  -3     2270.20     2115.77     65.48 o 
   3  10  -3     5625.20     5758.42    119.74 o 
   4  10  -3     1634.95     1639.78     56.40 o 
   5  10  -3     4488.32     4337.46    108.65 o 
   6  10  -3      195.01      264.59     27.93 o 
   7  10  -3      275.47      362.98     31.21 o 
   8  10  -3       63.01      102.94     22.91 o 
   9  10  -3      508.63      551.90     36.90 o 
  10  10  -3        2.12        6.23     18.37 o 
  11  10  -3     1299.93     1247.13     53.92 o 
  12  10  -3     1061.77     1070.60     51.44 o 
  13  10  -3     1652.97     1671.56     63.65 o 
  14  10  -3       28.63       57.45     20.14 o 
  15  10  -3      481.03      505.01     37.98 o 
  16  10  -3     1442.54     1513.64     58.93 o 
  17  10  -3     1164.52     1271.08    120.75 o 
   0  11  -3      549.39      601.46     68.56 o 
   1  11  -3      132.36      135.23     21.29 o 
   2  11  -3      713.03      738.51     43.89 o 
   3  11  -3      531.60      559.06     35.31 o 
   4  11  -3     1626.48     1562.43     56.25 o 
   5  11  -3     1165.07     1271.36     50.96 o 
   6  11  -3     1202.42     1164.69     49.99 o 
   7  11  -3      191.17      166.04     40.20 o 
   8  11  -3     1039.22     1023.86     66.53 o 
   9  11  -3     1286.76     1314.87     54.71 o 
  10  11  -3     5168.19     5026.48    131.13 o 
  11  11  -3     4099.68     3901.03    109.76 o 
  12  11  -3      472.20      510.96     38.46 o 
  13  11  -3     1043.18     1076.52     50.73 o 
  14  11  -3       17.86       76.15     31.37 o 
  15  11  -3      156.88      197.00     28.06 o 
  16  11  -3      175.81      114.37     30.76 o 
   1  12  -3      722.71      630.58     52.80 o 
   2  12  -3     2648.10     2544.00     86.74 o 
   3  12  -3     1466.62     1391.05     60.92 o 
   4  12  -3     1156.55     1147.70     48.68 o 
   5  12  -3     1490.16     1476.87     66.44 o 
   6  12  -3      441.20      391.78     39.86 o 
   7  12  -3      552.50      587.87     47.03 o 
   8  12  -3      666.48      720.46     50.64 o 
   9  12  -3      215.66      260.86     35.18 o 
  10  12  -3      148.40      121.89     41.79 o 
  11  12  -3      386.55      355.35     51.80 o 
  12  12  -3     1373.49     1341.88    109.22 o 
  13  12  -3       77.58      101.71     28.19 o 
   4  13  -3     1417.81     1827.61    121.90 o 
   5  13  -3      104.38      131.22     51.38 o 
   6  13  -3      930.91      950.61     70.31 o 
   7  13  -3       63.36       68.03     31.80 o 
   8  13  -3      668.52      654.28     63.17 o 
   9  13  -3     1398.59     1377.10     86.39 o 
  10  13  -3     2223.92     1998.57    106.65 o 
  11  13  -3      240.83      274.08     41.74 o 
  12  13  -3      612.22      736.61     96.53 o 
   5  14  -3      267.83      249.52     54.65 o 
   6  14  -3      347.88      418.54     74.61 o 
   7  14  -3      434.37      582.64     82.14 o 
   8  14  -3      402.02      406.93     50.13 o 
   9  14  -3      292.07      351.01     44.13 o 
  10  14  -3       37.18       94.08     33.87 o 
   0   0  -2    57049.64    65663.56   2531.34 o 
   2   0  -2    17197.12    19881.75    568.52 o 
   4   0  -2    13440.65    15875.36    432.47 o 
   6   0  -2     7431.38     7127.29    219.81 o 
   8   0  -2      217.24      334.12     26.14 o 
  10   0  -2      282.12      346.02     25.46 o 
  12   0  -2     3595.63     3488.17     98.51 o 
  14   0  -2     2514.53     2599.64     85.70 o 
  16   0  -2     2646.32     2617.51    112.05 o 
   1   1  -2      765.17      698.03     18.13 o 
   2   1  -2     3246.64     3341.67     68.06 o 
   3   1  -2     1089.26     1066.13     27.80 o 
   4   1  -2     9959.06    10601.08    246.93 o 
   5   1  -2     3060.58     3077.24     70.89 o 
   6   1  -2    19482.69    20537.35    418.70 o 
   7   1  -2      725.19      712.47     29.34 o 
   8   1  -2    39885.36    42724.48    826.19 o 
   9   1  -2     1267.41     1369.17     37.61 o 
  10   1  -2      533.72      622.03     25.62 o 
  11   1  -2      779.76      739.01     27.23 o 
  12   1  -2     2823.19     2716.71     65.62 o 
  13   1  -2     1121.22     1084.68     35.64 o 
  14   1  -2     1350.02     1430.92     43.43 o 
  15   1  -2      450.98      501.83     31.40 o 
  16   1  -2      246.46      305.95     32.61 o 
  17   1  -2      142.06      168.32     34.06 o 
  18   1  -2      461.37      471.93     49.33 o 
  20   1  -2     3284.67     3251.58    187.83 o 
  21   1  -2       27.34       43.69     39.10 o 
  22   1  -2     1721.38     1811.91    138.09 o 
   0   2  -2    41749.61    44979.61   1076.46 o 
   1   2  -2       19.47       33.10      6.22 o 
   2   2  -2    10197.66    10521.57    171.34 o 
   3   2  -2      199.32      200.25      8.58 o 
   4   2  -2     2342.76     2432.47     45.31 o 
   5   2  -2     5696.89     5618.28     94.38 o 
   6   2  -2     1229.19     1163.07     37.62 o 
   7   2  -2     1318.71     1673.61     46.79 o 
   8   2  -2      276.07      341.40     21.83 o 
   9   2  -2       44.47       50.54     14.27 o 
  10   2  -2      511.23      499.29     22.82 o 
  11   2  -2      134.69      114.84     14.02 o 
  12   2  -2     5899.36     5833.57    137.43 o 
  13   2  -2      129.48      132.47     30.78 o 
  14   2  -2     9425.28     9255.46    197.43 o 
  15   2  -2     2257.37     2059.41     74.69 o 
  16   2  -2     4163.86     4125.12    127.02 o 
  17   2  -2     1979.06     1881.79     64.87 o 
  18   2  -2      634.40      615.17     64.55 o 
  19   2  -2      516.35      599.84     95.72 o 
  20   2  -2     3141.11     3096.47    133.43 o 
  21   2  -2      255.87      323.75     45.57 o 
  22   2  -2      680.85      840.63     66.10 o 
   1   3  -2     3612.10     4220.25     66.63 o 
   2   3  -2     6451.90     6717.90    103.88 o 
   3   3  -2     2500.21     2138.39     36.59 o 
   4   3  -2     1711.50     1713.09     37.71 o 
   5   3  -2      519.86      483.16     19.20 o 
   6   3  -2    30060.03    29806.31    530.01 o 
   7   3  -2     2116.10     2053.37     46.85 o 
   8   3  -2     4768.59     4931.84     97.56 o 
   9   3  -2     2653.12     2979.03     65.68 o 
  10   3  -2     1549.26     1586.63     43.14 o 
  11   3  -2     1094.34     1091.64     31.33 o 
  12   3  -2     5543.37     5607.94    154.51 o 
  13   3  -2      175.32      159.75     22.76 o 
  14   3  -2     2095.56     1944.47     61.82 o 
  15   3  -2       93.00       92.19     21.72 o 
  16   3  -2      102.88       85.10     22.38 o 
  17   3  -2     6552.65     6310.61    153.43 o 
  18   3  -2     1241.99     1278.18     60.84 o 
  19   3  -2      986.24      913.22     56.20 o 
  20   3  -2      602.88      659.75     49.32 o 
  21   3  -2       70.30      153.91     30.57 o 
  22   3  -2     3425.87     3646.22    151.04 o 
   0   4  -2     2150.73     2238.69     60.36 o 
   1   4  -2     4582.51     5110.86     78.63 o 
   2   4  -2    18976.02    19639.92    288.86 o 
   3   4  -2     2839.99     2809.86     50.35 o 
   4   4  -2       65.00       76.88      9.61 o 
   5   4  -2     1879.01     1922.18     49.30 o 
   6   4  -2     1095.32     1097.05     33.19 o 
   7   4  -2     5524.96     5371.74    105.48 o 
   8   4  -2      410.42      524.54     22.72 o 
   9   4  -2    16815.25    16413.85    296.10 o 
  10   4  -2     2141.34     2193.67     52.74 o 
  11   4  -2     2088.01     2061.46     52.70 o 
  12   4  -2      545.55      568.06     32.68 o 
  13   4  -2     1310.13     1388.53     51.11 o 
  14   4  -2     7905.38     7538.87    170.64 o 
  15   4  -2      183.24      183.50     26.36 o 
  16   4  -2     1462.33     1357.13     54.14 o 
  17   4  -2      190.63      209.24     27.16 o 
  18   4  -2       56.21       90.52     22.20 o 
  19   4  -2      981.43     1027.55     55.64 o 
  20   4  -2      923.13     1004.36     60.19 o 
  21   4  -2       95.42      143.39     22.86 o 
  22   4  -2     1000.29     1187.21     95.88 o 
   1   5  -2    19318.83    19187.21    308.89 o 
   2   5  -2     6395.07     6759.44    106.64 o 
   3   5  -2     6849.37     7143.13    112.65 o 
   4   5  -2     8916.71     8645.19    130.20 o 
   5   5  -2     2010.82     2118.86     43.59 o 
   6   5  -2     1488.86     1483.22     37.02 o 
   7   5  -2     1165.97     1287.72     34.93 o 
   8   5  -2     3154.07     2731.23     63.97 o 
   9   5  -2      817.09      827.31     28.80 o 
  10   5  -2     2018.54     2152.78     62.25 o 
  11   5  -2     4550.22     4419.07    108.97 o 
  12   5  -2      518.95      541.49     34.35 o 
  13   5  -2      120.95      119.08     22.70 o 
  14   5  -2     1296.71     1220.62     50.33 o 
  15   5  -2     1042.73     1080.50     48.83 o 
  16   5  -2     1154.93     1141.35     50.92 o 
  17   5  -2     6930.27     6528.74    160.26 o 
  18   5  -2      224.30      226.25     27.77 o 
  19   5  -2      639.91      745.89     44.64 o 
  20   5  -2     2473.20     2448.77     80.16 o 
  21   5  -2       81.57      114.38     22.09 o 
  22   5  -2     1105.35     1091.17     94.57 o 
   0   6  -2    23930.75    24530.00    550.91 o 
   1   6  -2     4756.99     5246.61     91.25 o 
   2   6  -2     8990.44     9644.06    152.72 o 
   3   6  -2     1702.85     1710.96     42.64 o 
   4   6  -2     5298.58     5468.55     87.71 o 
   5   6  -2    12112.23    11720.45    196.56 o 
   6   6  -2     1128.88     1257.44     36.63 o 
   7   6  -2     2352.09     2392.21     56.90 o 
   8   6  -2     2626.94     2501.34     87.52 o 
   9   6  -2     6920.28     6800.20    151.56 o 
  10   6  -2      107.93      101.29     20.17 o 
  11   6  -2     6333.66     6199.06    147.63 o 
  12   6  -2     4182.00     4201.98    105.25 o 
  13   6  -2      662.88      610.13     37.55 o 
  14   6  -2      423.37      412.82     36.09 o 
  15   6  -2     1282.63     1196.33     50.46 o 
  16   6  -2      208.68      181.22     27.45 o 
  17   6  -2      618.53      589.01     41.01 o 
  18   6  -2       77.19       63.05     22.14 o 
  19   6  -2      492.09      532.69     39.19 o 
  20   6  -2      701.30      703.16     47.00 o 
  21   6  -2       85.46      129.44     21.34 o 
   1   7  -2      777.28      835.09     24.84 o 
   2   7  -2     2767.18     2619.84     48.80 o 
   3   7  -2    22034.30    22310.34    336.06 o 
   4   7  -2      783.30      789.24     24.69 o 
   5   7  -2     1105.81     1103.49     35.12 o 
   6   7  -2     6635.18     6369.07    122.90 o 
   7   7  -2      410.55      416.07     27.15 o 
   8   7  -2      244.87      254.06     23.89 o 
   9   7  -2     1513.22     1419.38     50.65 o 
  10   7  -2      447.73      404.55     30.45 o 
  11   7  -2     1318.45     1364.58     71.18 o 
  12   7  -2      367.84      367.19     31.47 o 
  13   7  -2     2548.29     2326.40     72.05 o 
  14   7  -2     1004.38     1047.34     50.09 o 
  15   7  -2     1544.35     1457.17     57.32 o 
  16   7  -2      969.72      961.06     50.08 o 
  17   7  -2     3178.81     3113.56     95.60 o 
  18   7  -2     1007.78     1013.59     51.45 o 
  19   7  -2     1123.40     1088.34     53.36 o 
  20   7  -2      324.64      399.67     31.57 o 
   0   8  -2     1633.52     1689.98     56.89 o 
   1   8  -2       12.51       16.80      9.81 o 
   2   8  -2     4352.74     4204.86     78.12 o 
   3   8  -2     4441.68     4287.72     81.38 o 
   4   8  -2     2082.38     2087.59     51.39 o 
   5   8  -2     6382.74     6512.05    128.40 o 
   6   8  -2      395.83      426.82     28.78 o 
   7   8  -2      386.79      363.75     28.71 o 
   8   8  -2      305.01      310.24     28.44 o 
   9   8  -2     2957.33     2886.49     83.71 o 
  10   8  -2     4073.27     3942.14    104.67 o 
  11   8  -2     5801.75     5617.06    138.93 o 
  12   8  -2     1800.88     1794.77     61.49 o 
  13   8  -2      445.79      433.28     34.94 o 
  14   8  -2     2819.56     2673.45     82.51 o 
  15   8  -2      260.63      279.08     31.36 o 
  16   8  -2      126.87      114.57     23.38 o 
  17   8  -2       89.27       79.53     21.67 o 
  18   8  -2      130.19      153.20     24.41 o 
  19   8  -2      105.40      128.20     19.06 o 
   1   9  -2     1090.99     1064.77     30.37 o 
   2   9  -2     1245.80     1192.26     36.18 o 
   3   9  -2     3942.62     3910.16    106.20 o 
   4   9  -2     4200.94     3891.62    145.83 o 
   5   9  -2     2842.23     2686.72     74.18 o 
   6   9  -2      800.55      810.36     39.32 o 
   7   9  -2       98.40      107.12     22.58 o 
   8   9  -2     1027.11      956.48     44.71 o 
   9   9  -2      151.06      195.48     26.01 o 
  10   9  -2      303.27      296.55     30.52 o 
  11   9  -2     2986.25     2822.13     85.00 o 
  12   9  -2      102.21       74.14     23.13 o 
  13   9  -2     1365.34     1232.14     54.25 o 
  14   9  -2      229.73      238.17     29.78 o 
  15   9  -2      578.45      592.73     40.63 o 
  16   9  -2     1859.80     1821.49     69.76 o 
  17   9  -2     1905.22     1932.98     69.94 o 
  18   9  -2      934.74     1091.77     50.67 o 
  19   9  -2      938.52      903.50     93.26 o 
   0  10  -2      116.22      114.23     26.29 o 
   1  10  -2      528.79      502.66     25.73 o 
   2  10  -2      761.08      672.63     36.37 o 
   3  10  -2      854.92      827.13     39.82 o 
   4  10  -2     1576.97     1647.48     57.24 o 
   5  10  -2     3194.63     3125.89     86.51 o 
   6  10  -2      588.97      658.54     53.07 o 
   7  10  -2      735.63      731.66     40.30 o 
   8  10  -2     1241.44     1151.14     48.27 o 
   9  10  -2     1415.11     1405.71     55.83 o 
  10  10  -2     2974.95     2763.45     83.60 o 
  11  10  -2     3026.67     2846.50     87.41 o 
  12  10  -2     1334.90     1274.93     55.33 o 
  13  10  -2      804.96      813.72     47.38 o 
  14  10  -2       60.41       94.92     22.13 o 
  15  10  -2       18.24       73.48     20.41 o 
  16  10  -2      110.22       97.44     20.43 o 
  17  10  -2      142.93      168.55     24.74 o 
  18  10  -2      188.43      172.78     36.16 o 
   1  11  -2     1292.13     1131.11     53.42 o 
   2  11  -2     1755.84     1742.74     60.58 o 
   3  11  -2     1350.47     1319.60     52.03 o 
   4  11  -2     1007.33     1004.67     46.38 o 
   5  11  -2     2394.20     2296.28     72.48 o 
   6  11  -2      754.43      716.64     40.64 o 
   7  11  -2      306.51      309.63     31.28 o 
   8  11  -2      320.98      304.55     34.41 o 
   9  11  -2       92.94       93.70     22.98 o 
  10  11  -2       31.74       36.09     20.77 o 
  11  11  -2      664.76      691.14     50.63 o 
  12  11  -2     2673.96     2558.80     84.00 o 
  13  11  -2       36.96       57.78     23.07 o 
  14  11  -2       75.06      117.54     21.76 o 
  15  11  -2      208.67      246.16     26.90 o 
  16  11  -2      781.42      834.18     81.97 o 
   0  12  -2      844.03      823.00     85.74 o 
   1  12  -2      375.73      357.37     42.81 o 
   2  12  -2       63.29      113.98     26.18 o 
   3  12  -2     1762.99     1675.72     68.49 o 
   4  12  -2     2760.63     2617.19     78.35 o 
   5  12  -2       85.87      157.23     25.17 o 
   6  12  -2      984.47      975.13     47.65 o 
   7  12  -2      250.10      312.13     31.41 o 
   8  12  -2      760.53      794.92     45.37 o 
   9  12  -2      667.17      641.42     42.63 o 
  10  12  -2     1696.38     1633.27     67.54 o 
  11  12  -2     2421.98     2341.89     78.96 o 
  12  12  -2      402.90      412.55     36.04 o 
  13  12  -2      853.57      901.14     52.62 o 
  14  12  -2      834.23      856.84     54.13 o 
  15  12  -2      152.60      177.38     34.36 o 
   1  13  -2       90.80       54.41     29.96 o 
   2  13  -2     2236.79     2084.22     99.78 o 
   3  13  -2     1638.98     1645.18     93.02 o 
   4  13  -2     2038.42     1955.34     86.37 o 
   5  13  -2     1026.08     1057.84     57.97 o 
   6  13  -2     1076.69     1004.98     49.75 o 
   7  13  -2      359.15      351.55     32.75 o 
   8  13  -2      208.07      231.70     34.48 o 
   9  13  -2      669.95      730.69     44.80 o 
  10  13  -2        4.30       53.42     18.10 o 
  11  13  -2       32.94       60.43     16.69 o 
  12  13  -2      647.84      687.67     42.66 o 
  13  13  -2       79.60       95.39     30.76 o 
   0  14  -2     1499.67     1493.02    115.19 o 
   1  14  -2     1749.94     1770.56     89.89 o 
   2  14  -2       26.53       70.29     24.12 o 
   3  14  -2      389.34      515.37     50.44 o 
   4  14  -2      572.56      581.64     53.20 o 
   5  14  -2      280.39      389.24     50.64 o 
   6  14  -2      950.14      968.89     71.22 o 
   7  14  -2      134.44      204.52     31.43 o 
   8  14  -2      105.08      165.61     25.55 o 
   9  14  -2      435.41      474.05     62.91 o 
  10  14  -2     1645.63     1831.53    137.77 o 
   6  15  -2       33.01      149.55     36.16 o 
   7  15  -2      808.58      935.90     99.48 o 
   8  15  -2      602.92      690.63     82.95 o 
   2   0  -1     5649.40     5655.20    172.00 o 
   4   0  -1    11886.73    11057.19    327.81 o 
   6   0  -1    63982.89    68606.97   1514.08 o 
   8   0  -1    54687.19    63202.79   1386.46 o 
  10   0  -1     6987.45     7874.18    217.71 o 
  12   0  -1     9967.31     9941.66    232.74 o 
  14   0  -1     2550.07     2610.83     80.51 o 
  16   0  -1      301.73      374.98     41.95 o 
  18   0  -1     3718.36     3654.08    202.23 o 
   0   1  -1   135966.17   159839.13   4442.48 o 
   1   1  -1      204.41      193.90      6.53 o 
   2   1  -1    27590.78    30795.60    537.27 o 
   3   1  -1      818.73      715.14     20.23 o 
   4   1  -1     2145.58     2301.41     56.00 o 
   5   1  -1    11795.77    11787.44    243.76 o 
   6   1  -1    10868.22    11893.77    195.00 o 
   7   1  -1    15983.01    16898.29    273.80 o 
   8   1  -1       81.96      240.76     15.61 o 
   9   1  -1     1552.54     1435.76     34.38 o 
  10   1  -1      195.78      196.02     14.60 o 
  11   1  -1      388.20      411.01     18.58 o 
  12   1  -1     3153.77     3326.99     75.47 o 
  13   1  -1     2212.81     2344.50     52.57 o 
  14   1  -1     9890.12     9825.35    194.06 o 
  15   1  -1       52.22       84.96     17.03 o 
  16   1  -1     4203.62     4337.70    127.00 o 
  17   1  -1      446.14      480.01     47.95 o 
  18   1  -1     2040.81     1989.47     93.42 o 
  19   1  -1      570.22      629.77     82.46 o 
  20   1  -1     2835.68     2593.23    121.62 o 
  21   1  -1      379.22      375.47     53.18 o 
  22   1  -1     1271.29     1372.09     81.00 o 
   1   2  -1     4500.01     4821.66     72.56 o 
   2   2  -1     3370.23     3140.32     53.45 o 
   3   2  -1      199.75      209.62     11.03 o 
   4   2  -1    18199.91    17994.84    316.25 o 
   5   2  -1     8867.62     9563.14    170.65 o 
   6   2  -1    19731.74    21792.13    382.26 o 
   7   2  -1     1190.84     1183.57     32.14 o 
   8   2  -1    29994.17    31451.69    542.77 o 
   9   2  -1      842.87      785.80     26.93 o 
  10   2  -1       79.75       99.71     12.62 o 
  11   2  -1     2407.64     2276.76     53.45 o 
  12   2  -1     5100.81     5431.95    160.33 o 
  13   2  -1      494.17      616.77     30.68 o 
  14   2  -1     3036.40     3047.26    108.84 o 
  15   2  -1     2019.36     2037.11     64.08 o 
  16   2  -1     1372.68     1308.32     50.95 o 
  17   2  -1     1970.01     1994.32     65.28 o 
  18   2  -1      186.64      248.01     32.20 o 
  19   2  -1       97.62       83.11     24.49 o 
  20   2  -1     2883.71     2746.03    253.85 o 
  21   2  -1       33.26       72.05     58.90 o 
  22   2  -1     2435.22     2611.05    117.96 o 
   0   3  -1    56728.21    61139.13   1365.21 o 
   1   3  -1    12617.76    15014.21    234.52 o 
   2   3  -1      495.09      490.74     16.74 o 
   3   3  -1    21425.68    21902.63    354.27 o 
   4   3  -1     2862.14     3023.72     60.42 o 
   5   3  -1     8292.41     7941.92    143.15 o 
   6   3  -1     1052.73     1078.71     43.77 o 
   7   3  -1     8701.15     9508.79    175.06 o 
   8   3  -1     1064.57     1178.66     33.36 o 
   9   3  -1     3079.92     2995.38     61.13 o 
  10   3  -1     1202.48     1178.08     30.44 o 
  11   3  -1     1389.85     1352.35     38.67 o 
  12   3  -1     5903.13     5753.83    133.38 o 
  13   3  -1      123.64      167.80     22.63 o 
  14   3  -1     8386.27     8238.62    183.47 o 
  15   3  -1     1636.33     1529.35     54.87 o 
  16   3  -1    13015.35    13082.72    282.04 o 
  17   3  -1      216.32      226.90     31.47 o 
  18   3  -1       70.86      131.19     23.86 o 
  19   3  -1      551.17      518.12     45.00 o 
  20   3  -1     1597.14     1557.28     70.41 o 
  21   3  -1      275.99      287.68     51.62 o 
  22   3  -1      989.04     1124.82     72.76 o 
   1   4  -1    10048.19    10990.36    173.16 o 
   2   4  -1     3137.40     3219.48     57.55 o 
   3   4  -1    12335.65    12344.11    186.31 o 
   4   4  -1      262.61      276.20     11.57 o 
   5   4  -1     1241.72     1367.44     35.21 o 
   6   4  -1     8510.76     8764.14    160.56 o 
   7   4  -1      598.83      571.57     23.58 o 
   8   4  -1     8804.37     8533.84    157.74 o 
   9   4  -1      893.74      867.92     28.70 o 
  10   4  -1     1901.38     2200.32     53.96 o 
  11   4  -1       93.20      114.33     18.49 o 
  12   4  -1     1886.81     2017.44     62.60 o 
  13   4  -1     3036.66     2835.37     79.72 o 
  14   4  -1     1957.15     1908.81     62.14 o 
  15   4  -1      335.81      329.76     30.41 o 
  16   4  -1      570.80      608.86     38.60 o 
  17   4  -1     3465.47     3297.94     96.11 o 
  18   4  -1      126.29      126.25     24.16 o 
  19   4  -1      743.63      722.91     50.26 o 
  20   4  -1     1331.90     1380.10     67.46 o 
  21   4  -1      245.30      230.94     29.70 o 
   0   5  -1     2613.45     2590.05     72.55 o 
   1   5  -1     9289.55     9992.65    162.03 o 
   2   5  -1    16790.77    17328.26    282.08 o 
   3   5  -1     2692.82     2859.94     52.39 o 
   4   5  -1     3325.62     3583.75     60.18 o 
   5   5  -1    10497.03    10669.82    178.34 o 
   6   5  -1     2466.24     2598.21     59.50 o 
   7   5  -1      945.03     1065.75     31.70 o 
   8   5  -1     1362.31     1497.97     45.42 o 
   9   5  -1    10922.98    11352.37    238.63 o 
  10   5  -1      666.23      645.70     31.80 o 
  11   5  -1     7190.54     7079.90    160.87 o 
  12   5  -1     2294.89     2152.52     63.21 o 
  13   5  -1      460.19      549.97     34.39 o 
  14   5  -1     3934.69     3749.14     99.27 o 
  15   5  -1      409.22      350.01     31.87 o 
  16   5  -1        4.96       12.52     18.99 o 
  17   5  -1      568.05      552.14     38.68 o 
  18   5  -1       97.57       89.42     22.59 o 
  19   5  -1      373.43      412.84     35.38 o 
  20   5  -1     1654.61     1650.36     62.50 o 
  21   5  -1      515.62      552.60     45.84 o 
  22   5  -1     1066.51     1156.94    100.46 o 
   1   6  -1     6733.44     6594.48    113.39 o 
   2   6  -1     1135.04     1062.54     27.17 o 
   3   6  -1    17537.81    18136.20    273.52 o 
   4   6  -1      760.60      759.98     19.08 o 
   5   6  -1     2906.61     2849.62     55.75 o 
   6   6  -1    10554.79    10365.65    193.35 o 
   7   6  -1     4193.30     3948.64     81.93 o 
   8   6  -1      910.95      924.37     38.60 o 
   9   6  -1      124.31      139.08     20.75 o 
  10   6  -1     4862.47     4810.94    116.24 o 
  11   6  -1     3421.43     3306.14     89.69 o 
  12   6  -1      240.48      257.75     27.10 o 
  13   6  -1     1053.89     1026.72     45.22 o 
  14   6  -1     1032.39     1086.63     48.63 o 
  15   6  -1      699.79      754.41     42.96 o 
  16   6  -1      466.70      459.87     36.41 o 
  17   6  -1     3387.95     3360.73     97.06 o 
  18   6  -1     1349.81     1347.55     56.54 o 
  19   6  -1      423.94      478.09     37.47 o 
  20   6  -1      305.11      354.88     31.18 o 
  21   6  -1      391.78      374.35     34.35 o 
   0   7  -1     4018.61     3747.32    104.89 o 
   1   7  -1      993.93      965.38     27.29 o 
   2   7  -1     5879.66     5777.43     99.93 o 
   3   7  -1     3947.01     3739.95     70.90 o 
   4   7  -1      261.42      262.81     12.03 o 
   5   7  -1     4763.71     4669.02     93.76 o 
   6   7  -1      342.74      406.57     26.25 o 
   7   7  -1      573.21      507.65     29.91 o 
   8   7  -1     1457.59     1328.70     68.23 o 
   9   7  -1     9695.87     9267.26    208.77 o 
  10   7  -1     1970.16     2004.38     62.27 o 
  11   7  -1     4381.37     4416.76    111.81 o 
  12   7  -1     1392.19     1293.37     51.96 o 
  13   7  -1      483.46      461.83     34.74 o 
  14   7  -1     1980.95     1934.01     65.23 o 
  15   7  -1      385.41      399.44     50.30 o 
  16   7  -1       52.40       13.80     19.67 o 
  17   7  -1       22.78       41.93     20.62 o 
  18   7  -1       26.53       43.27     20.68 o 
  19   7  -1     1119.14     1293.60     56.48 o 
  20   7  -1      448.78      463.08     34.46 o 
  21   7  -1      161.89      312.35     47.94 o 
   1   8  -1     2923.70     2777.19     55.43 o 
   2   8  -1      429.90      423.87     18.22 o 
   3   8  -1     5666.65     5593.07    117.61 o 
   4   8  -1    10159.60    10041.25    183.90 o 
   5   8  -1      654.61      653.05     32.86 o 
   6   8  -1     1684.49     1601.83     54.90 o 
   7   8  -1      425.42      434.63     30.02 o 
   8   8  -1      157.25      159.77     23.91 o 
   9   8  -1      352.48      346.57     29.60 o 
  10   8  -1     1188.06     1093.45     48.13 o 
  11   8  -1     3885.46     3730.24     99.02 o 
  12   8  -1      866.68      804.60     43.37 o 
  13   8  -1      690.77      619.67     40.00 o 
  14   8  -1      899.89      813.11     45.38 o 
  15   8  -1      736.08      692.26     42.96 o 
  16   8  -1     1238.03     1255.84     55.57 o 
  17   8  -1     2949.60     3000.75     92.76 o 
  18   8  -1      222.96      255.22     28.12 o 
  19   8  -1      596.11      543.30     39.81 o 
   0   9  -1      207.13      158.62     20.84 o 
   1   9  -1      154.52      177.42     14.75 o 
   2   9  -1      542.93      486.60     27.10 o 
   3   9  -1     3100.76     2860.50     95.20 o 
   4   9  -1      843.59      793.62     37.86 o 
   5   9  -1     7084.80     6796.36    156.98 o 
   6   9  -1     1497.20     1445.89     51.14 o 
   7   9  -1      510.76      523.67     34.16 o 
   8   9  -1      636.04      682.09     38.53 o 
   9   9  -1      509.63      481.97     34.70 o 
  10   9  -1     1102.56     1025.41     47.16 o 
  11   9  -1     2745.55     2541.83     78.94 o 
  12   9  -1     3283.38     3168.00     92.25 o 
  13   9  -1      186.16      149.32     25.18 o 
  14   9  -1        5.32      -12.82     17.26 o 
  15   9  -1      611.36      550.97     40.66 o 
  16   9  -1        3.68       30.48     18.42 o 
  17   9  -1       46.88       97.28     21.41 o 
  18   9  -1      110.11      166.98     26.19 o 
   1  10  -1      490.01      483.80     27.75 o 
   2  10  -1      991.22      974.58     41.58 o 
   3  10  -1     4080.52     3924.71     98.69 o 
   4  10  -1      674.22      668.63     37.79 o 
   5  10  -1      273.09      312.29     29.56 o 
   6  10  -1       35.01       26.88     19.91 o 
   7  10  -1       15.36        2.06     19.18 o 
   8  10  -1      471.28      453.76     34.59 o 
   9  10  -1      444.91      438.29     34.78 o 
  10  10  -1      174.19      144.55     25.69 o 
  11  10  -1      389.58      388.11     34.60 o 
  12  10  -1     1644.07     1513.39     61.15 o 
  13  10  -1      636.56      671.03     43.20 o 
  14  10  -1        8.88       -2.39     21.92 o 
  15  10  -1     1692.85     1834.76     67.95 o 
  16  10  -1      753.51      783.94     50.30 o 
  17  10  -1     1435.56     1355.42     58.95 o 
   0  11  -1     2222.41     2210.73     92.26 o 
   1  11  -1      578.27      522.79     39.03 o 
   2  11  -1      401.59      432.43     32.19 o 
   3  11  -1      413.55      397.54     31.17 o 
   4  11  -1     1162.52     1211.58     48.95 o 
   5  11  -1      333.46      372.22     32.56 o 
   6  11  -1      255.05      287.55     30.05 o 
   7  11  -1      590.70      529.71     37.44 o 
   8  11  -1      908.38      798.48     46.38 o 
   9  11  -1     1207.23     1185.36     52.59 o 
  10  11  -1     1915.48     1804.84     65.78 o 
  11  11  -1     2078.37     2058.18     72.37 o 
  12  11  -1        2.02       19.28     19.56 o 
  13  11  -1      700.62      675.58     44.16 o 
  14  11  -1      213.28      211.40     26.51 o 
  15  11  -1      137.01      191.50     24.05 o 
  16  11  -1      430.24      473.91     48.50 o 
   1  12  -1      180.52      207.39     30.52 o 
   2  12  -1     1895.69     1879.51     73.83 o 
   3  12  -1     1027.27     1019.34     49.78 o 
   4  12  -1      900.34      874.08     51.88 o 
   5  12  -1     2992.47     3018.31     87.84 o 
   6  12  -1      791.27      776.24     43.65 o 
   7  12  -1      515.14      506.01     37.55 o 
   8  12  -1      362.47      385.77     34.69 o 
   9  12  -1      150.36      157.88     26.52 o 
  10  12  -1      261.34      313.20     32.92 o 
  11  12  -1      682.53      756.81     45.97 o 
  12  12  -1     1484.88     1531.31     62.06 o 
  13  12  -1      138.74      148.12     22.10 o 
  14  12  -1       48.83      108.30     18.48 o 
  15  12  -1      627.91      654.97     54.95 o 
   0  13  -1      571.25      568.25     79.03 o 
   1  13  -1      980.03      982.11     68.77 o 
   2  13  -1      314.19      327.07     44.40 o 
   3  13  -1     1492.47     1542.41     66.85 o 
   4  13  -1     1034.67     1014.35     57.22 o 
   5  13  -1       18.83       57.64     20.52 o 
   6  13  -1     1786.01     1701.73     64.00 o 
   7  13  -1        4.87       13.10     28.10 o 
   8  13  -1      198.53      262.91     33.58 o 
   9  13  -1      851.19      905.78     49.43 o 
  10  13  -1     1102.74     1164.97     54.76 o 
  11  13  -1      571.46      610.59     41.31 o 
  12  13  -1       74.87      148.95     21.61 o 
  13  13  -1      594.10      717.16     59.14 o 
   1  14  -1      321.39      315.81     43.21 o 
   2  14  -1     1020.86     1062.27     72.22 o 
   3  14  -1      210.01      228.70     39.04 o 
   4  14  -1     1353.59     1462.44     67.66 o 
   5  14  -1      763.68      788.55     52.87 o 
   6  14  -1      683.72      796.06     53.85 o 
   7  14  -1     1345.44     1384.64     58.26 o 
   8  14  -1      135.62      160.45     23.54 o 
   9  14  -1      866.28     1013.50     50.90 o 
  10  14  -1      134.66      199.65     22.08 o 
  11  14  -1      124.83      122.25     48.19 o 
   0  15  -1      241.74      327.89     59.56 o 
   1  15  -1     1218.83     1221.72     75.67 o 
   2  15  -1       31.17      118.10     43.60 o 
   3  15  -1      414.64      389.52     83.12 o 
   4  15  -1      427.49      379.16     45.65 o 
   5  15  -1        4.16       37.40     21.63 o 
   6  15  -1      355.94      389.67     62.85 o 
   7  15  -1      116.70      200.83     25.73 o 
   8  15  -1      208.32      185.96     60.87 o 
   2   0   0     9399.69    13786.00    308.85 o 
   4   0   0    20745.02    22576.41    504.42 o 
   6   0   0     2358.31     3019.04    112.20 o 
   8   0   0     1388.19     1854.27     77.47 o 
  10   0   0     2400.76     2255.40     66.80 o 
  12   0   0     9785.32     9545.75    230.87 o 
  14   0   0      674.71      748.21     37.60 o 
  16   0   0    14680.30    13988.64   1272.38 o 
  18   0   0     3356.77     3241.11    187.34 o 
  20   0   0     3288.62     3122.00    186.69 o 
  22   0   0      965.46      746.75     96.21 o 
   1   1   0     1143.14     2235.80     47.09 o 
   2   1   0     5844.74     6582.24    130.10 o 
   3   1   0      650.07      478.00     14.17 o 
   4   1   0     4451.25     4650.93     77.57 o 
   5   1   0     6848.91     7332.33    120.29 o 
   6   1   0    44583.59    49289.37    774.67 o 
   7   1   0      445.67      402.69     15.87 o 
   8   1   0    36451.63    40811.06    645.53 o 
   9   1   0     3769.99     3612.02     67.40 o 
  10   1   0     1558.61     1593.87     36.59 o 
  11   1   0     3581.80     3675.83     70.18 o 
  12   1   0     8751.26     9076.71    166.46 o 
  13   1   0     2313.25     2201.86     48.94 o 
  14   1   0     3273.53     3576.57     80.69 o 
  15   1   0      604.02      632.84     33.77 o 
  16   1   0     1099.79     1053.51     51.15 o 
  17   1   0      233.29      272.97     31.25 o 
  18   1   0      181.86      268.99     59.88 o 
  19   1   0       33.79        7.71     38.29 o 
  20   1   0     2347.55     2151.59    105.26 o 
  21   1   0       20.01       73.43     28.46 o 
  22   1   0     1777.79     1557.93     86.08 o 
   0   2   0    12844.24    18235.82    407.98 o 
   1   2   0      242.43      265.24      8.60 o 
   2   2   0    39518.47    40554.21    636.86 o 
   3   2   0        3.82        3.38      5.80 o 
   4   2   0        3.06       15.63      4.32 o 
   5   2   0    13067.24    14114.55    226.34 o 
   6   2   0    16770.27    17705.67    283.54 o 
   7   2   0     1464.26     2251.57     44.28 o 
   8   2   0      338.97      352.56     16.08 o 
   9   2   0      178.93      208.42     13.32 o 
  10   2   0      684.12      587.75     20.37 o 
  11   2   0     3153.51     3186.45     62.51 o 
  12   2   0     4267.20     4697.79     97.90 o 
  13   2   0       67.50       69.88     17.59 o 
  14   2   0    22823.45    23331.53    541.74 o 
  15   2   0        9.98       21.89     17.20 o 
  16   2   0     7737.69     8063.86    182.20 o 
  17   2   0        5.93       19.68     20.60 o 
  18   2   0      353.61      384.24     36.90 o 
  19   2   0      131.13      161.09     46.55 o 
  20   2   0     1449.75     1427.22     82.93 o 
  21   2   0      712.71      717.86     71.17 o 
  22   2   0     2379.74     2403.85    167.46 o 
   1   3   0    16790.99    16864.30    293.48 o 
   2   3   0        7.87        5.13      4.60 o 
   3   3   0       13.06       63.11      6.57 o 
   4   3   0      547.03      579.35     14.45 o 
   5   3   0     2491.08     2399.86     44.23 o 
   6   3   0    27916.18    29281.33    513.32 o 
   7   3   0      760.37      852.58     22.79 o 
   8   3   0    20257.88    20733.89    333.09 o 
   9   3   0     3470.15     3354.45     63.09 o 
  10   3   0     4351.53     4633.04     94.65 o 
  11   3   0     6423.52     6127.42    121.62 o 
  12   3   0     7575.39     7772.00    170.55 o 
  13   3   0     2691.21     2643.99     73.52 o 
  14   3   0     3141.15     3054.58     83.49 o 
  15   3   0     1795.83     1791.24     59.75 o 
  16   3   0       56.84       72.85     21.77 o 
  17   3   0      588.66      603.02     37.70 o 
  18   3   0      245.45      288.68     29.31 o 
  19   3   0       82.87       70.45     23.60 o 
  20   3   0      191.43      222.12     30.58 o 
  21   3   0      278.10      388.01     47.59 o 
  22   3   0     3312.46     3752.08    155.55 o 
   0   4   0    15446.29    14404.05    328.13 o 
   1   4   0        8.27       10.33      5.69 o 
   2   4   0       85.69       96.88      8.89 o 
   3   4   0       55.80       62.26      6.73 o 
   4   4   0     1014.82     1021.21     23.54 o 
   5   4   0     3499.68     3018.80     55.41 o 
   6   4   0     2065.70     2379.87     46.11 o 
   7   4   0     2073.55     2043.36     47.51 o 
   8   4   0     3474.97     3242.48     69.03 o 
   9   4   0    14610.44    15256.83    277.05 o 
  10   4   0       39.30       47.39     14.93 o 
  11   4   0     3693.66     3847.49     94.87 o 
  12   4   0     2822.76     2753.14     75.51 o 
  13   4   0      234.76      224.38     25.05 o 
  14   4   0     6542.12     6039.07    142.31 o 
  15   4   0      997.84      947.94     44.58 o 
  16   4   0     4380.20     4056.14    107.21 o 
  17   4   0      329.95      334.10     30.90 o 
  18   4   0       27.68       27.21     19.25 o 
  19   4   0      838.13      789.88     44.54 o 
  20   4   0     2686.28     2815.51    106.83 o 
  21   4   0       16.77       49.33     18.78 o 
   1   5   0    12747.50    13303.78    216.46 o 
   2   5   0       15.65       31.96      9.03 o 
   3   5   0     9145.74     9588.79    158.89 o 
   4   5   0       76.10       62.70      9.54 o 
   5   5   0     1854.01     1740.90     36.58 o 
   6   5   0     9942.09    10446.39    192.61 o 
   7   5   0     2115.83     2059.75     48.28 o 
   8   5   0     2244.99     2109.08     59.07 o 
   9   5   0      111.81      158.99     18.89 o 
  10   5   0     2310.95     2376.53     66.78 o 
  11   5   0     3690.92     3572.63     91.75 o 
  12   5   0        2.96      -10.36     15.43 o 
  13   5   0      236.65      217.72     25.93 o 
  14   5   0     1194.67     1077.43     47.15 o 
  15   5   0      245.14      264.93     28.68 o 
  16   5   0     1065.43     1058.44     48.60 o 
  17   5   0     4799.89     4791.64    124.54 o 
  18   5   0      206.00      167.66     26.20 o 
  19   5   0      146.12      158.86     37.44 o 
  20   5   0     2172.66     2309.59     77.27 o 
  21   5   0     1004.54     1021.39     63.88 o 
  22   5   0     1366.28     1316.31    105.53 o 
   0   6   0     7871.29     7589.48    183.23 o 
   1   6   0     2225.69     2314.02     47.34 o 
   2   6   0     4853.16     5217.01     92.66 o 
   3   6   0     6774.93     6961.35    119.81 o 
   4   6   0      193.00      217.10     12.75 o 
   5   6   0     9654.93     9852.72    165.17 o 
   6   6   0     1353.17     1392.74     31.69 o 
   7   6   0        8.41        4.77     12.29 o 
   8   6   0      487.52      561.21     29.73 o 
   9   6   0     8717.21     8153.64    304.86 o 
  10   6   0      757.32      770.06     36.95 o 
  11   6   0     9579.50     8979.72    197.59 o 
  12   6   0      734.53      714.87     38.12 o 
  13   6   0       35.60        4.50     17.52 o 
  14   6   0      449.40      492.55     35.11 o 
  15   6   0       30.68       20.09     19.33 o 
  16   6   0        5.13       10.77     19.53 o 
  17   6   0      129.66      128.21     24.95 o 
  18   6   0      568.07      630.35     42.37 o 
  19   6   0      697.05      628.87     42.43 o 
  20   6   0      571.66      618.78     41.53 o 
  21   6   0      241.64      407.57     69.70 o 
   1   7   0     2962.53     3184.34     62.28 o 
   2   7   0       10.18        0.78      8.45 o 
   3   7   0    12554.80    12661.94    210.28 o 
   4   7   0    11402.46    11355.11    208.24 o 
   5   7   0       59.68      107.39      9.57 o 
   6   7   0     2239.74     2506.73     68.64 o 
   7   7   0     1454.01     1374.51     46.92 o 
   8   7   0     3540.42     3395.31     88.01 o 
   9   7   0       52.19       21.24     17.03 o 
  10   7   0       46.42       79.67     20.54 o 
  11   7   0      184.22      210.00     26.09 o 
  12   7   0       89.46      108.70     22.50 o 
  13   7   0     1864.52     1824.15     63.19 o 
  14   7   0      532.91      508.16     36.66 o 
  15   7   0     3719.69     3680.35    103.21 o 
  16   7   0     1612.21     1615.84     62.35 o 
  17   7   0     2758.75     2644.33     84.88 o 
  18   7   0      204.09      223.06     29.69 o 
  19   7   0      643.51      719.84     44.67 o 
  20   7   0      416.54      481.20     35.17 o 
  21   7   0       22.75       82.46     27.49 o 
   0   8   0     8893.26     9078.02    221.02 o 
   1   8   0      501.62      545.40     21.20 o 
   2   8   0     1552.39     1544.03     37.36 o 
   3   8   0     1339.11     1388.02     34.69 o 
   4   8   0       83.95       92.61     13.04 o 
   5   8   0    17150.25    16459.83    573.92 o 
   6   8   0       52.36      107.85     20.12 o 
   7   8   0     1452.76     1151.51     45.54 o 
   8   8   0      127.11      137.20     22.85 o 
   9   8   0      318.98      346.35     30.12 o 
  10   8   0     1138.97     1054.43     45.47 o 
  11   8   0     1314.12     1277.02     51.36 o 
  12   8   0     1345.79     1235.23     52.07 o 
  13   8   0       71.96       46.22     21.03 o 
  14   8   0     1874.57     1702.46     62.42 o 
  15   8   0     1000.27     1102.07     52.99 o 
  16   8   0     1026.14     1062.77     52.69 o 
  17   8   0       69.51      118.78     23.59 o 
  18   8   0       32.96       58.99     19.64 o 
  19   8   0      231.36      214.79     23.39 o 
  20   8   0      523.74      576.59     75.76 o 
   1   9   0       89.77      137.13     14.13 o 
   2   9   0     3189.64     2958.76     61.86 o 
   3   9   0     2900.02     2639.55     69.50 o 
   4   9   0     1523.19     1388.05     49.81 o 
   5   9   0     1133.04     1072.63     44.01 o 
   6   9   0     1523.13     1529.03     54.26 o 
   7   9   0      226.41      235.69     27.27 o 
   8   9   0       31.21       51.01     21.56 o 
   9   9   0      111.03      122.10     24.05 o 
  10   9   0        2.83        0.19     18.65 o 
  11   9   0     4030.71     3702.01    102.19 o 
  12   9   0      413.46      473.39     36.62 o 
  13   9   0      250.81      250.93     30.66 o 
  14   9   0      501.86      508.86     42.84 o 
  15   9   0      672.30      680.40     46.15 o 
  16   9   0       10.91       21.95     18.84 o 
  17   9   0     2088.35     1986.87     72.00 o 
  18   9   0     1946.07     1971.53     71.00 o 
   0  10   0       13.48       24.33     15.15 o 
   1  10   0      165.80      146.99     17.33 o 
   2  10   0      315.44      318.55     22.10 o 
   3  10   0     2227.98     2149.95     66.44 o 
   4  10   0      283.39      254.12     29.73 o 
   5  10   0      649.98      576.12     36.22 o 
   6  10   0      491.99      548.53     43.50 o 
   7  10   0      556.75      568.83     37.17 o 
   8  10   0      714.83      664.95     39.63 o 
   9  10   0     3802.44     3456.85     97.00 o 
  10  10   0     1401.62     1315.37     54.53 o 
  11  10   0     2142.34     2152.99     72.94 o 
  12  10   0       39.19       57.01     22.40 o 
  13  10   0      164.22      158.14     26.10 o 
  14  10   0       79.91      111.20     24.14 o 
  15  10   0       53.07       47.25     19.82 o 
  16  10   0      130.95      161.94     28.82 o 
  17  10   0       60.25       85.79     23.55 o 
   1  11   0       98.61       76.05     16.83 o 
   2  11   0       21.33       28.10     18.51 o 
   3  11   0     1834.72     1932.44     64.01 o 
   4  11   0     1924.11     1781.97     61.61 o 
   5  11   0      705.76      745.91     41.82 o 
   6  11   0     3037.16     3010.22     88.18 o 
   7  11   0      534.76      573.64     38.85 o 
   8  11   0       49.36       48.45     21.92 o 
   9  11   0      322.28      354.46     33.91 o 
  10  11   0        1.28      -10.94     18.75 o 
  11  11   0       63.69      156.42     83.77 o 
  12  11   0     2571.60     2376.38     80.25 o 
  13  11   0       17.49       77.73     22.75 o 
  14  11   0       53.73      110.90     24.94 o 
  15  11   0     1528.47     1587.47     62.20 o 
  16  11   0     2079.58     2209.01    106.14 o 
   0  12   0      207.99      176.71     51.70 o 
   1  12   0      658.74      671.25     44.53 o 
   2  12   0        7.80       24.09     21.78 o 
   3  12   0      548.09      499.98     36.00 o 
   4  12   0     1788.71     1818.56     64.35 o 
   5  12   0      505.38      666.34     41.30 o 
   6  12   0      757.39      684.36     42.37 o 
   7  12   0     1088.56     1178.71     52.95 o 
   8  12   0      384.01      390.15     35.23 o 
   9  12   0      681.80      714.32     44.56 o 
  10  12   0     1322.56     1258.42     56.75 o 
  11  12   0      805.46      851.38     48.79 o 
  12  12   0       50.80      103.62     22.40 o 
  13  12   0     1672.51     1657.17    104.63 o 
  14  12   0      750.62      759.66     45.68 o 
  15  12   0       62.96      103.90     31.41 o 
   1  13   0      222.53      221.39     90.97 o 
   2  13   0     2795.11     2733.71     96.49 o 
   3  13   0      850.25      834.79     52.40 o 
   4  13   0      259.84      212.97     27.98 o 
   5  13   0      983.45     1070.92     51.89 o 
   6  13   0      315.73      299.18     32.27 o 
   7  13   0      914.44      924.27     49.34 o 
   8  13   0       18.33       30.39     18.87 o 
   9  13   0      319.62      398.17     35.63 o 
  10  13   0       12.49       58.20     19.77 o 
  11  13   0       45.44       36.12     16.49 o 
  12  13   0      867.03      874.01     49.07 o 
  13  13   0      120.05      150.47     26.35 o 
   0  14   0      740.64      715.67     87.86 o 
   1  14   0     2058.39     2150.16    106.61 o 
   2  14   0       83.14       91.15     33.37 o 
   3  14   0     1184.80     1306.27     79.42 o 
   4  14   0      490.33      463.00     43.38 o 
   5  14   0        7.70       60.64     22.76 o 
   6  14   0      757.20      780.50     46.18 o 
   7  14   0        6.13       40.77     19.33 o 
   8  14   0      186.77      217.60     26.08 o 
   9  14   0      537.82      663.30     43.47 o 
  10  14   0      491.44      518.72     37.15 o 
  11  14   0       88.30      109.27     24.76 o 
   1  15   0       27.67       97.07     26.17 o 
   2  15   0      461.93      523.68     57.84 o 
   3  15   0      309.41      394.94     48.01 o 
   4  15   0      297.10      351.63     59.56 o 
   5  15   0      878.36      963.19     57.02 o 
   6  15   0      137.00      175.52     25.70 o 
   7  15   0     1287.90     1334.77     95.57 o 
   8  15   0      317.43      322.30     28.25 o 
   0  16   0        6.16       27.49     25.20 o 
   1  16   0      415.86      439.35     43.26 o 
   2  16   0       19.25       24.92     25.12 o 
   2   0   1     6200.97     6224.46    118.46 o 
   4   0   1    12473.21    11838.02    260.72 o 
   6   0   1    63068.05    67832.34   1511.72 o 
   8   0   1    55116.59    61280.70   1383.34 o 
  10   0   1     6892.13     7470.65    184.34 o 
  12   0   1     9302.14     9159.37    253.79 o 
  14   0   1     2112.37     2436.51    358.73 o 
  16   0   1      288.44      344.91     61.36 o 
  18   0   1     3576.00     3527.77    199.94 o 
  20   0   1     1251.97     1145.98    108.97 o 
  22   0   1     2262.21     2391.12    167.38 o 
   0   1   1   135112.16   153859.55   6385.93 o 
   1   1   1      203.04      197.44      8.81 o 
   2   1   1    28089.56    31236.07    530.48 o 
   3   1   1      691.55      578.79     11.70 o 
   4   1   1     2444.17     2624.20     38.21 o 
   5   1   1    12262.48    12419.22    169.36 o 
   6   1   1    10920.00    12074.20    193.44 o 
   7   1   1    16061.31    17001.92    272.21 o 
   8   1   1       93.53      282.04     18.50 o 
   9   1   1     1556.61     1416.79     32.41 o 
  10   1   1      182.31      190.58     12.68 o 
  11   1   1      316.49      328.84     15.55 o 
  12   1   1     3252.44     3331.20     85.86 o 
  13   1   1     2212.73     2373.48     57.24 o 
  14   1   1    10493.40    10489.01    216.41 o 
  15   1   1       68.11       70.96     17.03 o 
  16   1   1     4474.56     4494.75    130.26 o 
  17   1   1      436.51      470.43     33.26 o 
  18   1   1     2000.49     1925.83     82.85 o 
  19   1   1      554.37      643.38    102.75 o 
  20   1   1     2814.91     2836.13    124.91 o 
  21   1   1      383.09      409.60     52.81 o 
  22   1   1     1315.66     1476.84     85.58 o 
   1   2   1     4264.73     4554.67     85.54 o 
   2   2   1     3338.35     3135.57     58.92 o 
   3   2   1      307.57      329.70     11.48 o 
   4   2   1    17723.66    17948.70    312.05 o 
   5   2   1     8624.77     9293.75    153.17 o 
   6   2   1    19670.17    21583.45    317.36 o 
   7   2   1     1076.60     1062.57     23.30 o 
   8   2   1    29863.92    30868.50    493.94 o 
   9   2   1      839.69      754.83     21.72 o 
  10   2   1      136.99      172.14     10.86 o 
  11   2   1     2408.80     2321.95     57.88 o 
  12   2   1     5337.17     5725.99    112.49 o 
  13   2   1      478.64      492.92     29.26 o 
  14   2   1     2981.37     3022.02     81.22 o 
  15   2   1     2083.61     2032.33     63.22 o 
  16   2   1     1311.96     1337.98     60.13 o 
  17   2   1     1855.75     1891.19     75.28 o 
  18   2   1      143.60      154.83     26.71 o 
  19   2   1      112.37      121.23     33.99 o 
  20   2   1     2741.86     2703.85    122.43 o 
  21   2   1       52.53       53.26     26.69 o 
  22   2   1     2239.01     2294.45    125.58 o 
   0   3   1    58145.28    62005.16   1366.19 o 
   1   3   1    12101.30    14332.00    234.92 o 
   2   3   1      405.13      422.70     14.72 o 
   3   3   1    22490.09    22867.84    387.05 o 
   4   3   1     2765.78     2993.79     59.47 o 
   5   3   1     7732.45     7563.15    140.72 o 
   6   3   1     1108.82     1167.45     30.13 o 
   7   3   1     8675.05     9417.48    156.57 o 
   8   3   1      963.52     1089.59     30.83 o 
   9   3   1     3469.49     3350.08     59.81 o 
  10   3   1     1193.04     1151.89     32.76 o 
  11   3   1     1381.04     1310.00     43.94 o 
  12   3   1     5810.99     5771.17    131.76 o 
  13   3   1      134.28      198.67     40.67 o 
  14   3   1     8378.16     8209.07    182.47 o 
  15   3   1     1477.99     1465.54     53.04 o 
  16   3   1    13160.19    13261.63    281.40 o 
  17   3   1      232.00      242.62     27.26 o 
  18   3   1       52.48       77.53     39.73 o 
  19   3   1      682.44      728.91     48.57 o 
  20   3   1     1570.55     1586.79     87.73 o 
  21   3   1      261.00      356.19     73.96 o 
  22   3   1      962.60      915.76     70.89 o 
   1   4   1     9407.93    10256.07    173.42 o 
   2   4   1     3252.21     3256.29     64.12 o 
   3   4   1    12333.29    12505.92    220.52 o 
   4   4   1      163.26      144.84     15.37 o 
   5   4   1     1221.91     1346.70     34.23 o 
   6   4   1     8311.40     8464.11    157.84 o 
   7   4   1      768.17      708.04     23.13 o 
   8   4   1     8534.56     8024.57    175.88 o 
   9   4   1      861.84      865.43     27.35 o 
  10   4   1     1946.44     2269.85     62.27 o 
  11   4   1       68.07       78.38     17.31 o 
  12   4   1     2075.03     2172.48     62.60 o 
  13   4   1     3030.32     2928.08     80.01 o 
  14   4   1     1977.22     1866.83     61.45 o 
  15   4   1      435.25      399.60     31.34 o 
  16   4   1      608.16      653.05     38.70 o 
  17   4   1     3669.54     3639.04     97.92 o 
  18   4   1      124.67      130.96     23.76 o 
  19   4   1      772.11      703.87     49.83 o 
  20   4   1     1322.90     1410.90     66.15 o 
  21   4   1      261.31      344.68     41.20 o 
   0   5   1     2770.08     2837.67     74.60 o 
   1   5   1     8853.20     9605.49    162.56 o 
   2   5   1    17171.04    17756.62    283.36 o 
   3   5   1     3234.45     3433.13     65.33 o 
   4   5   1     3289.62     3571.47     73.28 o 
   5   5   1    10874.80    10963.52    196.26 o 
   6   5   1     2566.46     2785.24     59.25 o 
   7   5   1      934.49     1021.25     29.74 o 
   8   5   1     1293.09     1450.76     38.04 o 
   9   5   1    10942.37    11418.41    238.77 o 
  10   5   1      557.24      510.63     29.60 o 
  11   5   1     7314.12     7251.66    161.03 o 
  12   5   1     1837.48     1739.82     59.00 o 
  13   5   1      456.55      476.18     32.52 o 
  14   5   1     3774.75     3656.20    116.83 o 
  15   5   1      437.96      375.39     32.07 o 
  16   5   1       28.72       46.46     20.10 o 
  17   5   1      596.56      539.02     37.72 o 
  18   5   1      107.65      114.56     23.64 o 
  19   5   1      456.35      417.10     35.13 o 
  20   5   1     1616.69     1500.86     70.90 o 
  21   5   1      510.40      541.53     44.48 o 
   1   6   1     6635.79     6545.54    114.21 o 
   2   6   1     1052.08      973.41     27.42 o 
   3   6   1    17595.70    18338.05    323.03 o 
   4   6   1      505.65      521.49     27.95 o 
   5   6   1     2966.35     2882.31     55.73 o 
   6   6   1    10648.53    10361.48    190.81 o 
   7   6   1     3894.78     3731.35     79.81 o 
   8   6   1     1311.13     1278.91     46.64 o 
   9   6   1      121.23      115.95     19.73 o 
  10   6   1     4763.95     4826.00    116.32 o 
  11   6   1     3551.25     3475.82     90.71 o 
  12   6   1      251.25      301.40     28.72 o 
  13   6   1      963.21      915.18     43.94 o 
  14   6   1     1192.14     1168.79     88.49 o 
  15   6   1      826.06      899.69     56.56 o 
  16   6   1      644.47      618.25     39.67 o 
  17   6   1     3183.41     3194.22     95.34 o 
  18   6   1     1379.68     1373.31     56.63 o 
  19   6   1      430.10      475.84     36.91 o 
  20   6   1      328.57      368.77     34.94 o 
  21   6   1      460.25      387.78     65.94 o 
   0   7   1     4592.34     4259.87    107.66 o 
   1   7   1     1046.91     1046.02     28.24 o 
   2   7   1     5484.37     5401.53    100.24 o 
   3   7   1     3937.08     3808.02     79.57 o 
   4   7   1      178.48      164.96     14.86 o 
   5   7   1     4297.24     4301.96     91.60 o 
   6   7   1      322.22      423.30     24.07 o 
   7   7   1      592.94      543.70     31.02 o 
   8   7   1     1642.53     1550.90     50.97 o 
   9   7   1    10392.55    10156.69    244.18 o 
  10   7   1     1795.68     1752.90     60.07 o 
  11   7   1     4386.80     4370.37    111.42 o 
  12   7   1     1450.73     1354.72     52.06 o 
  13   7   1      518.09      436.07     34.03 o 
  14   7   1     1864.32     1758.20     73.25 o 
  15   7   1      285.57      281.94     30.42 o 
  16   7   1       81.31       58.79     25.14 o 
  17   7   1       27.00       46.23     20.50 o 
  18   7   1       27.55       73.35     20.30 o 
  19   7   1     1044.82     1174.76     54.05 o 
  20   7   1      474.80      486.25     35.50 o 
  21   7   1      167.68      161.82     37.47 o 
   1   8   1     2642.32     2509.19     55.29 o 
   2   8   1      371.84      398.72     19.07 o 
   3   8   1     6516.45     6431.35    120.59 o 
   4   8   1     9876.40     9241.06    332.27 o 
   5   8   1      585.86      562.62     31.90 o 
   6   8   1     1824.29     1971.54     58.71 o 
   7   8   1      404.91      412.26     30.10 o 
   8   8   1      116.29      133.27     22.28 o 
   9   8   1      371.17      398.55     31.08 o 
  10   8   1     1342.81     1231.59     48.15 o 
  11   8   1     3646.43     3489.67     98.01 o 
  12   8   1      732.57      748.61     42.16 o 
  13   8   1      773.36      708.67     41.95 o 
  14   8   1      977.51      895.65     46.81 o 
  15   8   1      707.74      685.12     56.54 o 
  16   8   1     1371.20     1315.55     55.61 o 
  17   8   1     2910.80     2869.96     91.38 o 
  18   8   1      350.83      362.07     36.91 o 
  19   8   1      677.60      732.82     44.49 o 
  20   8   1      451.37      576.26     72.32 o 
   0   9   1      176.51      121.69     19.19 o 
   1   9   1      148.05      146.77     15.00 o 
   2   9   1      677.37      624.23     23.97 o 
   3   9   1     2958.41     2775.15     66.85 o 
   4   9   1      890.70      868.71     39.72 o 
   5   9   1     7014.68     6990.94    158.69 o 
   6   9   1     1304.17     1243.55     50.08 o 
   7   9   1      521.67      555.11     34.40 o 
   8   9   1      544.57      586.06     36.68 o 
   9   9   1      425.14      444.87     33.96 o 
  10   9   1     1110.94     1011.81     47.76 o 
  11   9   1     2822.08     2577.74     79.58 o 
  12   9   1     3098.05     3113.36     92.47 o 
  13   9   1      175.91      166.67     26.71 o 
  14   9   1        4.78        3.53     22.20 o 
  15   9   1      627.02      660.35     60.13 o 
  16   9   1        3.24       27.92     18.71 o 
  17   9   1       46.05       54.05     26.12 o 
  18   9   1       95.71      173.26     26.17 o 
   1  10   1      704.10      673.93     26.26 o 
   2  10   1      948.10      998.48     36.44 o 
   3  10   1     3647.13     3614.55     98.11 o 
   4  10   1      796.74      821.98     40.97 o 
   5  10   1      435.22      465.43     33.91 o 
   6  10   1       33.36        9.07     19.54 o 
   7  10   1        9.27        5.71     19.44 o 
   8  10   1      420.66      326.59     32.33 o 
   9  10   1      363.91      393.19     33.75 o 
  10  10   1      193.85      197.27     28.74 o 
  11  10   1      555.74      542.70     38.77 o 
  12  10   1     1674.40     1682.49     63.31 o 
  13  10   1      588.29      632.25     43.05 o 
  14  10   1        8.80        5.79     18.72 o 
  15  10   1     1704.09     1736.79     72.15 o 
  16  10   1      826.82      746.18     46.04 o 
  17  10   1     1495.22     1453.68     58.13 o 
   0  11   1     2109.68     2063.47     74.98 o 
   1  11   1      487.43      458.98     28.29 o 
   2  11   1      378.99      447.83     32.70 o 
   3  11   1      305.21      308.13     29.80 o 
   4  11   1      997.07     1056.81     48.00 o 
   5  11   1      398.28      421.20     34.31 o 
   6  11   1      365.79      372.95     33.23 o 
   7  11   1      588.72      566.33     38.84 o 
   8  11   1      995.70     1000.11     48.75 o 
   9  11   1     1119.12     1129.04     52.99 o 
  10  11   1     1826.32     1842.70     67.43 o 
  11  11   1     2158.98     2098.99     73.55 o 
  12  11   1       18.13       23.38     20.03 o 
  13  11   1      666.38      690.70     53.23 o 
  14  11   1      211.08      245.90     28.75 o 
  15  11   1      130.02      187.60     22.09 o 
  16  11   1      428.07      523.12     55.14 o 
   1  12   1      182.79      232.74     32.16 o 
   2  12   1     1877.13     1949.84     65.54 o 
   3  12   1     1193.88     1200.44     50.44 o 
   4  12   1      885.71      865.41     45.70 o 
   5  12   1     2982.26     2803.23     87.28 o 
   6  12   1      753.52      701.83     45.15 o 
   7  12   1      530.75      535.29     39.18 o 
   8  12   1      266.16      252.55     30.60 o 
   9  12   1      216.05      249.79     30.30 o 
  10  12   1      253.88      347.09     34.96 o 
  11  12   1      617.71      620.45     44.33 o 
  12  12   1     1593.12     1566.82     63.14 o 
  13  12   1      142.65      181.48     28.32 o 
  14  12   1       36.48       73.02     17.25 o 
   0  13   1      714.93      585.59     83.12 o 
   1  13   1      912.57      949.44     71.91 o 
   2  13   1      300.29      262.45     34.95 o 
   3  13   1     1420.39     1410.80     67.09 o 
   4  13   1     1020.35      998.45     49.31 o 
   5  13   1        7.98       52.93     21.24 o 
   6  13   1     1752.70     1661.33     64.08 o 
   7  13   1       11.58       10.53     20.01 o 
   8  13   1      152.69      235.01     43.17 o 
   9  13   1      842.48      851.54     49.31 o 
  10  13   1     1157.79     1327.70     58.36 o 
  11  13   1      514.00      614.02     42.78 o 
  12  13   1       92.28       89.81     17.52 o 
   1  14   1      321.59      322.61     45.66 o 
   2  14   1      985.19      883.73     71.13 o 
   3  14   1      174.41      271.17     46.56 o 
   4  14   1     1500.88     1596.34     71.63 o 
   5  14   1      785.13      778.64     46.64 o 
   6  14   1      706.68      807.18     60.29 o 
   7  14   1     1364.20     1442.21     58.99 o 
   8  14   1       56.62       72.34     41.10 o 
   9  14   1      822.46      894.68     50.09 o 
  10  14   1      137.54      155.56     32.58 o 
   0  15   1      198.90      242.81     53.18 o 
   1  15   1     1256.21     1396.14     80.57 o 
   2  15   1       19.78       46.59     23.88 o 
   3  15   1      389.27      349.49    152.33 o 
   4  15   1      403.61      451.57     49.25 o 
   5  15   1        2.56       51.91     18.66 o 
   6  15   1      368.70      393.23     65.70 o 
   7  15   1      142.92      157.95     19.85 o 
   8  15   1      221.39      265.72     46.96 o 
   0   0   2    54810.77    63128.25   1715.43 o 
   2   0   2    17952.00    20236.55    383.55 o 
   4   0   2    12801.47    15020.09    296.55 o 
   6   0   2     7437.17     7549.44    149.94 o 
   8   0   2      208.56      314.64     28.88 o 
  10   0   2      317.23      358.99     21.96 o 
  12   0   2     3638.94     3425.30    265.57 o 
  14   0   2     2909.67     2943.89    105.30 o 
  16   0   2     2611.10     2927.78    161.82 o 
  18   0   2     5408.00     5588.87    279.95 o 
  20   0   2     3694.20     3298.08    140.70 o 
  22   0   2      221.46      270.17     41.67 o 
   1   1   2      824.07      730.92     16.21 o 
   2   1   2     2979.59     3075.08     46.22 o 
   3   1   2     1106.12     1061.12     18.80 o 
   4   1   2     9777.58    10486.88    137.55 o 
   5   1   2     3108.06     3158.62     47.56 o 
   6   1   2    20438.38    21453.63    290.87 o 
   7   1   2      745.48      710.45     17.51 o 
   8   1   2    39202.84    41881.25    617.09 o 
   9   1   2     1305.74     1351.81     29.04 o 
  10   1   2      672.39      714.81     22.62 o 
  11   1   2      880.22      777.07     22.53 o 
  12   1   2     3158.83     3006.91     70.45 o 
  13   1   2     1049.30     1034.32     30.60 o 
  14   1   2     1320.61     1347.64     42.32 o 
  15   1   2      460.89      502.48     31.76 o 
  16   1   2      210.66      266.23     27.12 o 
  17   1   2      147.22      158.22     29.67 o 
  18   1   2      439.90      401.44     39.18 o 
  19   1   2      407.23      460.73     50.25 o 
  20   1   2     3126.57     2969.31    132.35 o 
  21   1   2       33.77       38.16     29.19 o 
  22   1   2     1923.26     1762.52     92.83 o 
   0   2   2    45538.63    50096.52   1035.91 o 
   1   2   2       34.05       66.20      6.40 o 
   2   2   2     8283.34     8646.71    151.70 o 
   3   2   2      153.26      155.73      7.77 o 
   4   2   2     2419.44     2446.23     43.92 o 
   5   2   2     5484.25     5336.98     91.27 o 
   6   2   2     1403.47     1368.90     28.32 o 
   7   2   2     1278.88     1581.90     29.05 o 
   8   2   2      252.94      260.65     11.03 o 
   9   2   2      118.94      139.89     10.20 o 
  10   2   2      526.82      514.01     16.30 o 
  11   2   2       81.11       76.35     13.30 o 
  12   2   2     5908.99     5770.61    117.13 o 
  13   2   2      124.45      105.93     16.13 o 
  14   2   2     9044.86     8731.78    174.06 o 
  15   2   2     2158.52     2051.65     63.20 o 
  16   2   2     4591.07     4486.89    110.00 o 
  17   2   2     2047.03     1921.47     74.10 o 
  18   2   2      644.31      576.10     59.97 o 
  19   2   2      643.91      633.13    103.08 o 
  20   2   2     3094.34     3057.85    134.37 o 
  21   2   2      262.07      335.38     93.02 o 
  22   2   2      725.16      859.79     70.04 o 
   1   3   2     3587.91     4137.84     79.30 o 
   2   3   2     6595.32     6835.10    123.42 o 
   3   3   2     2428.95     2082.24     44.47 o 
   4   3   2     1557.96     1557.32     36.55 o 
   5   3   2      469.57      432.83     17.60 o 
   6   3   2    30846.01    30553.86    523.23 o 
   7   3   2     1822.08     1699.62     43.15 o 
   8   3   2     4546.11     4724.03     85.24 o 
   9   3   2     2620.03     2863.56     56.06 o 
  10   3   2     1596.24     1583.63     40.98 o 
  11   3   2     1316.10     1242.46     46.57 o 
  12   3   2     5341.81     5361.86    126.25 o 
  13   3   2      216.54      237.88     23.64 o 
  14   3   2     1725.85     1750.04     58.29 o 
  15   3   2      154.01      176.62     23.66 o 
  16   3   2       76.26       79.29     19.95 o 
  17   3   2     6606.54     6408.14    151.76 o 
  18   3   2     1108.07     1091.32     58.31 o 
  19   3   2      988.22     1025.58     55.90 o 
  20   3   2      506.69      495.08     56.89 o 
  21   3   2       89.24      119.57     51.62 o 
   1   4   2     4182.23     4595.70     92.81 o 
   2   4   2    18440.43    19157.07    340.17 o 
   3   4   2     3347.21     3336.52     62.69 o 
   4   4   2       77.51       75.76     11.40 o 
   5   4   2     2462.66     2490.03     50.48 o 
   6   4   2     1222.71     1218.56     32.69 o 
   7   4   2     5442.12     5215.04    102.97 o 
   8   4   2      358.22      433.09     19.55 o 
   9   4   2    16822.35    16102.82    291.22 o 
  10   4   2     2006.84     1934.79     48.99 o 
  11   4   2     2035.94     1982.68     99.60 o 
  12   4   2      500.52      454.69     29.73 o 
  13   4   2     1311.05     1348.80     49.16 o 
  14   4   2     7785.33     7313.24    168.74 o 
  15   4   2      219.90      197.87     25.02 o 
  16   4   2     1548.56     1475.22     54.20 o 
  17   4   2      195.03      184.66     26.44 o 
  18   4   2       81.06       95.89     21.92 o 
  19   4   2      904.60      932.19     57.42 o 
  20   4   2      837.12      927.80     85.75 o 
  21   4   2      117.88      176.94     34.76 o 
   1   5   2    19399.04    19277.26    310.56 o 
   2   5   2     6405.34     6714.55    127.13 o 
   3   5   2     7016.29     7243.76    135.01 o 
   4   5   2     8322.41     7979.06    154.89 o 
   5   5   2     2111.54     2160.88     49.81 o 
   6   5   2     1093.51     1071.11     33.35 o 
   7   5   2      941.63      979.21     31.11 o 
   8   5   2     3340.05     2920.26     63.12 o 
   9   5   2      744.67      716.15     26.27 o 
  10   5   2     2019.12     2043.47     61.11 o 
  11   5   2     4678.51     4436.53    108.47 o 
  12   5   2      680.92      721.06     36.19 o 
  13   5   2      120.45      125.27     22.05 o 
  14   5   2     1439.24     1291.47     49.62 o 
  15   5   2     1139.15     1079.25     47.18 o 
  16   5   2     1165.57     1183.12     52.19 o 
  17   5   2     7012.56     6637.34    159.79 o 
  18   5   2      213.73      219.70     27.42 o 
  19   5   2      725.61      715.77     43.92 o 
  20   5   2     2368.26     2328.07     92.65 o 
  21   5   2       88.58      196.45     36.78 o 
   0   6   2    23531.78    24053.63    552.95 o 
   1   6   2     4520.74     4994.36     92.28 o 
   2   6   2     9407.49    10154.59    182.16 o 
   3   6   2     1981.80     2021.58     46.31 o 
   4   6   2     5164.40     5223.41    105.68 o 
   5   6   2    12105.58    12013.30    216.97 o 
   6   6   2     1193.84     1380.61     37.06 o 
   7   6   2     2374.43     2379.94     56.03 o 
   8   6   2     2709.35     2309.43     66.66 o 
   9   6   2     6877.27     6573.06    150.43 o 
  10   6   2      122.12      135.72     21.40 o 
  11   6   2     6503.30     6565.94    149.00 o 
  12   6   2     3991.37     3880.42    105.14 o 
  13   6   2      692.38      678.79     38.40 o 
  14   6   2      612.91      600.66     37.47 o 
  15   6   2     1226.78     1150.77     49.16 o 
  16   6   2      239.43      271.73     29.79 o 
  17   6   2      662.30      699.95     42.43 o 
  18   6   2       59.66       65.92     20.26 o 
  19   6   2      501.03      545.87     39.55 o 
  20   6   2      710.35      645.18     41.47 o 
  21   6   2       73.65       49.90     33.21 o 
   1   7   2      751.73      809.99     25.66 o 
   2   7   2     2683.41     2497.68     58.89 o 
   3   7   2    22151.01    22560.50    397.35 o 
   4   7   2      747.11      789.93     28.11 o 
   5   7   2     1333.35     1328.56     36.72 o 
   6   7   2     6536.99     5828.22    179.68 o 
   7   7   2      376.32      374.20     27.35 o 
   8   7   2      316.73      274.31     26.02 o 
   9   7   2     1487.21     1418.88     51.31 o 
  10   7   2      402.09      368.86     30.24 o 
  11   7   2     1208.48     1217.37     49.33 o 
  12   7   2      336.67      318.19     30.44 o 
  13   7   2     2232.47     2058.94     69.70 o 
  14   7   2     1150.52     1164.61     50.20 o 
  15   7   2     1600.54     1356.13     55.84 o 
  16   7   2     1090.53     1120.53     52.54 o 
  17   7   2     3312.01     3331.82     97.43 o 
  18   7   2     1086.86     1125.69     53.84 o 
  19   7   2     1221.86     1247.82     53.17 o 
  20   7   2      309.49      403.04    109.54 o 
   0   8   2     1828.75     1776.39     59.62 o 
   1   8   2       15.26       19.65      9.67 o 
   2   8   2     4361.08     3963.89     86.95 o 
   3   8   2     4556.07     4263.55     90.85 o 
   4   8   2     1900.83     1815.35     73.69 o 
   5   8   2     6223.87     6186.85    126.89 o 
   6   8   2      324.95      316.44     27.19 o 
   7   8   2      395.84      388.65     29.55 o 
   8   8   2      443.78      471.60     32.35 o 
   9   8   2     3271.65     3126.78     85.50 o 
  10   8   2     4074.11     4057.69    105.83 o 
  11   8   2     6070.03     5770.95    139.88 o 
  12   8   2     1662.89     1518.25     58.75 o 
  13   8   2      490.27      477.19     36.38 o 
  14   8   2     2790.17     2591.26     82.39 o 
  15   8   2      244.97      230.10     28.50 o 
  16   8   2      136.82      175.04     26.10 o 
  17   8   2       97.98       96.50     22.39 o 
  18   8   2      132.37      164.24     24.29 o 
  19   8   2       90.54      102.17     18.60 o 
  20   8   2      242.69      259.17     43.36 o 
   1   9   2      978.39      906.68     30.41 o 
   2   9   2     1065.68     1027.22     36.34 o 
   3   9   2     3873.98     3771.50     85.01 o 
   4   9   2     4274.35     4110.03     89.31 o 
   5   9   2     2624.56     2421.75     73.82 o 
   6   9   2      808.32      736.25     39.91 o 
   7   9   2       98.06      103.56     22.92 o 
   8   9   2     1045.65     1010.03     46.90 o 
   9   9   2      178.02      174.60     26.53 o 
  10   9   2      289.60      269.72     30.04 o 
  11   9   2     2967.51     2871.08     86.02 o 
  12   9   2      131.17      115.06     24.94 o 
  13   9   2     1451.65     1343.61     55.46 o 
  14   9   2      246.61      240.59     29.54 o 
  15   9   2      551.88      579.40     41.48 o 
  16   9   2     2149.92     2081.92     73.35 o 
  17   9   2     1851.21     1832.97     68.76 o 
  18   9   2      824.01      961.21     52.73 o 
   0  10   2      122.16      134.30     23.90 o 
   1  10   2      457.14      493.35     24.86 o 
   2  10   2      875.01      888.54     34.40 o 
   3  10   2      770.52      794.34     33.28 o 
   4  10   2     1646.74     1715.44     59.96 o 
   5  10   2     3095.31     3057.77     87.94 o 
   6  10   2      665.95      671.35     40.01 o 
   7  10   2      747.59      742.53     42.13 o 
   8  10   2     1125.73     1050.33     49.44 o 
   9  10   2     1594.79     1557.59     58.90 o 
  10  10   2     2866.12     2676.21     84.31 o 
  11  10   2     2995.74     2960.51     89.45 o 
  12  10   2     1177.89     1152.18     55.08 o 
  13  10   2      814.90      913.85     58.33 o 
  14  10   2       58.80      102.22     23.70 o 
  15  10   2       16.27       25.03     18.86 o 
  16  10   2      142.07      189.21     23.59 o 
  17  10   2      119.47      234.87     28.13 o 
   1  11   2     1309.00     1213.06     42.67 o 
   2  11   2     1725.95     1704.39     60.47 o 
   3  11   2     1599.73     1595.41     57.02 o 
   4  11   2     1065.43     1118.42     49.15 o 
   5  11   2     2370.29     2283.76     73.97 o 
   6  11   2      759.43      700.77     41.37 o 
   7  11   2      270.81      296.04     31.30 o 
   8  11   2      231.72      202.26     28.63 o 
   9  11   2       62.29       71.29     23.26 o 
  10  11   2       49.78       68.26     23.00 o 
  11  11   2      628.30      685.91     44.23 o 
  12  11   2     2651.93     2644.62     85.75 o 
  13  11   2       51.56       50.69     20.87 o 
  14  11   2       68.15      122.64     20.99 o 
  15  11   2      174.27      187.55     23.13 o 
   0  12   2      949.72      917.76    139.65 o 
   1  12   2      300.69      332.11     30.45 o 
   2  12   2       63.26       32.18     24.76 o 
   3  12   2     1710.55     1648.95     61.25 o 
   4  12   2     2491.05     2404.15     79.15 o 
   5  12   2       70.28       68.56     22.81 o 
   6  12   2      914.91      883.01     73.23 o 
   7  12   2      218.25      226.69     33.30 o 
   8  12   2      808.61      939.76     70.06 o 
   9  12   2      670.45      685.69     44.54 o 
  10  12   2     1649.49     1597.70     64.37 o 
  11  12   2     2378.25     2272.80     80.24 o 
  12  12   2      405.41      451.24     37.27 o 
  13  12   2      852.67      810.04     48.42 o 
  14  12   2      722.22      738.47     63.05 o 
   1  13   2       86.39      148.45     28.42 o 
   2  13   2     2273.31     2202.84     85.30 o 
   3  13   2     1675.53     1701.63     63.52 o 
   4  13   2     2178.13     2062.39     71.67 o 
   5  13   2     1100.37     1034.57     52.89 o 
   6  13   2      979.38      914.45     61.66 o 
   7  13   2      403.35      379.17     35.29 o 
   8  13   2      119.62      156.40     26.07 o 
   9  13   2      638.61      693.44     53.25 o 
  10  13   2        9.67       40.72     18.34 o 
  11  13   2       17.37       64.53     17.35 o 
  12  13   2      774.62      739.86     45.34 o 
   0  14   2     1450.51     1612.78    128.93 o 
   1  14   2     1682.71     1781.27     96.81 o 
   2  14   2       29.10       68.27     30.63 o 
   3  14   2      391.87      457.20     44.00 o 
   4  14   2      509.66      560.08     47.79 o 
   5  14   2      266.28      345.37     36.32 o 
   6  14   2      959.43     1054.31     54.05 o 
   7  14   2      116.24      162.13     24.04 o 
   8  14   2      131.66      151.57     21.38 o 
   9  14   2      428.05      441.47     34.68 o 
  10  14   2     1731.75     1803.07    139.40 o 
   1  15   2      401.39      543.06     56.39 o 
   2  15   2     1203.77     1219.52     78.86 o 
   3  15   2       40.56       91.74     31.09 o 
   4  15   2      158.57      169.84     26.00 o 
   5  15   2      490.21      575.77     46.93 o 
   6  15   2       21.30       23.72     30.92 o 
   7  15   2      865.40     1068.44     76.40 o 
   8  15   2      495.15      424.26     67.08 o 
   2   0   3     1983.22     2263.03     50.39 o 
   4   0   3     2956.66     2936.29     62.31 o 
   6   0   3    15954.85    15047.22    289.96 o 
   8   0   3    11834.02    12469.79    251.74 o 
  10   0   3     1701.25     1874.28     56.36 o 
  12   0   3     3698.07     3696.18    108.59 o 
  14   0   3      625.20      731.41     45.52 o 
  16   0   3      508.24      584.77     72.81 o 
  18   0   3     1830.80     1767.56     90.48 o 
  20   0   3     2226.17     2016.80    168.20 o 
  22   0   3     3600.42     3545.45    150.18 o 
   0   1   3    44474.97    50345.07   1096.28 o 
   1   1   3    20037.43    22745.80    348.68 o 
   2   1   3     6455.36     6630.94    103.95 o 
   3   1   3     1436.85     1585.07     28.87 o 
   4   1   3     3025.77     3013.12     47.10 o 
   5   1   3      503.77      493.46     13.45 o 
   6   1   3     1415.81     1426.83     24.60 o 
   7   1   3     3452.00     3513.84     55.57 o 
   8   1   3       74.70      113.30      9.33 o 
   9   1   3     3634.12     3347.00     54.50 o 
  10   1   3       80.05      100.64      9.11 o 
  11   1   3     1407.70     1438.63     31.08 o 
  12   1   3     3696.60     3589.05     92.59 o 
  13   1   3       51.61       59.30     13.17 o 
  14   1   3     6328.66     6074.83    127.21 o 
  15   1   3     1096.77     1045.49     43.71 o 
  16   1   3     1536.46     1469.72     61.58 o 
  17   1   3      349.41      330.42     35.92 o 
  18   1   3     2830.18     2788.26     98.47 o 
  19   1   3      220.96      243.04     34.39 o 
  20   1   3     3391.32     3087.35    109.20 o 
  21   1   3       25.09       41.95     24.32 o 
  22   1   3      603.66      674.56     51.42 o 
   1   2   3    10282.71    10587.64    167.92 o 
   2   2   3      643.67      583.50     15.04 o 
   3   2   3     2774.32     2870.40     45.54 o 
   4   2   3     5042.28     5027.41     80.07 o 
   5   2   3        9.99        8.19      6.24 o 
   6   2   3    11063.60    10904.59    163.80 o 
   7   2   3       53.59       30.54      8.37 o 
   8   2   3    11603.78    11264.20    162.45 o 
   9   2   3     2130.07     2220.46     38.98 o 
  10   2   3      485.41      542.68     17.42 o 
  11   2   3      906.12      878.71     29.41 o 
  12   2   3     4845.98     4813.23     98.10 o 
  13   2   3      525.20      564.01     26.75 o 
  14   2   3      947.37     1021.45     36.79 o 
  15   2   3      109.99      138.90     19.25 o 
  16   2   3       99.56      122.40     21.91 o 
  17   2   3     3034.38     3080.24    102.37 o 
  18   2   3       83.12      118.11     32.89 o 
  19   2   3      117.66      120.47     77.23 o 
  20   2   3     2553.01     2515.89    120.24 o 
  21   2   3      143.32      229.42     42.70 o 
  22   2   3     1707.90     1976.67    142.35 o 
   0   3   3     7894.99     6998.62    185.20 o 
   1   3   3      545.53      605.74     17.29 o 
   2   3   3     2932.43     3127.79     52.75 o 
   3   3   3      260.51      234.34     11.82 o 
   4   3   3       53.36       55.54      8.65 o 
   5   3   3     2904.74     2577.75     46.95 o 
   6   3   3     2109.80     2023.71     42.02 o 
   7   3   3     1973.74     2082.15     42.39 o 
   8   3   3     1779.07     1802.54     38.47 o 
   9   3   3     3757.85     4023.13     83.78 o 
  10   3   3      209.75      268.67     17.05 o 
  11   3   3     3096.08     3026.05     68.47 o 
  12   3   3     6181.52     5705.77    211.77 o 
  13   3   3      176.56      195.78     22.85 o 
  14   3   3     4573.71     4435.70    107.11 o 
  15   3   3      724.51      776.56     38.61 o 
  16   3   3     4778.55     4463.75    114.90 o 
  17   3   3      112.82      103.97     25.23 o 
  18   3   3      765.71      901.00     53.00 o 
  19   3   3      340.28      382.27     50.38 o 
  20   3   3     2259.83     2116.20    109.45 o 
  21   3   3        8.40       49.17     25.40 o 
   1   4   3     6688.71     7398.52    138.68 o 
   2   4   3      471.94      506.85     20.70 o 
   3   4   3     3057.06     2600.07     59.46 o 
   4   4   3     5255.07     5296.66    104.48 o 
   5   4   3      978.46      964.99     34.93 o 
   6   4   3     7452.78     7022.50    131.76 o 
   7   4   3     1154.43     1203.58     33.82 o 
   8   4   3     6473.44     6302.49    120.83 o 
   9   4   3      495.70      518.46     21.91 o 
  10   4   3     1604.30     1459.93     40.12 o 
  11   4   3     2967.85     3017.00     73.33 o 
  12   4   3      344.86      341.75     27.20 o 
  13   4   3      960.12      890.75     39.79 o 
  14   4   3      819.86      832.65     41.87 o 
  15   4   3      760.08      714.17     39.02 o 
  16   4   3      466.95      539.98     35.98 o 
  17   4   3     7656.85     7256.09    169.38 o 
  18   4   3      189.91      139.85     28.49 o 
  19   4   3      751.43      773.72     52.69 o 
  20   4   3     1688.49     1734.73     93.88 o 
  21   4   3      185.17      194.41     36.88 o 
   0   5   3     9388.74     9700.20    249.80 o 
   1   5   3     1502.47     1610.28     42.44 o 
   2   5   3    20712.52    21379.62    381.98 o 
   3   5   3     4796.64     4855.11     90.56 o 
   4   5   3      380.27      463.69     20.99 o 
   5   5   3     9504.05     9144.35    175.92 o 
   6   5   3      196.47      225.32     16.21 o 
   7   5   3     3043.39     3041.64     66.66 o 
   8   5   3      825.78      835.76     28.16 o 
   9   5   3     6800.04     6475.98    127.33 o 
  10   5   3     1109.18     1027.28     41.32 o 
  11   5   3     8213.72     8245.23    181.72 o 
  12   5   3      490.68      512.91     32.42 o 
  13   5   3      835.81      845.76     41.18 o 
  14   5   3     4399.06     4125.88    109.48 o 
  15   5   3      917.07      952.65     45.24 o 
  16   5   3      166.64      178.93     25.74 o 
  17   5   3      703.05      686.80     41.80 o 
  18   5   3      174.49      150.01     24.54 o 
  19   5   3      398.42      347.94     39.77 o 
  20   5   3      307.42      342.47     39.57 o 
   1   6   3     7787.05     7925.72    148.73 o 
   2   6   3     1266.60     1181.13     35.05 o 
   3   6   3    10514.41    10772.58    194.70 o 
   4   6   3     2050.20     1969.79     46.37 o 
   5   6   3     3551.68     3511.60     73.84 o 
   6   6   3     8786.85     8581.80    162.03 o 
   7   6   3      871.03     1010.70     33.07 o 
   8   6   3     1511.08     1567.09     42.65 o 
   9   6   3      817.47      795.69     37.66 o 
  10   6   3     2074.51     1929.99     61.00 o 
  11   6   3     3684.54     3582.06     96.15 o 
  12   6   3       39.87       42.01     19.98 o 
  13   6   3       12.63        4.66     18.48 o 
  14   6   3      553.11      517.18     36.23 o 
  15   6   3     1876.59     1739.42     62.77 o 
  16   6   3     1229.60     1221.08     53.04 o 
  17   6   3     7001.60     6621.18    163.17 o 
  18   6   3     2033.41     2048.19     92.25 o 
  19   6   3      825.72      844.17     48.74 o 
  20   6   3      283.99      254.13     37.55 o 
   0   7   3     4203.59     4062.62    115.01 o 
   1   7   3      537.40      512.61     25.44 o 
   2   7   3     7949.22     8094.59    155.33 o 
   3   7   3     5223.85     5192.52    110.00 o 
   4   7   3     1569.89     1618.44     44.66 o 
   5   7   3    11900.25    11219.46    340.47 o 
   6   7   3     1071.92     1166.92     36.74 o 
   7   7   3     1388.42     1288.82     39.60 o 
   8   7   3      814.53      903.16     44.73 o 
   9   7   3     7886.38     7552.11    173.39 o 
  10   7   3     2950.56     2886.17     79.39 o 
  11   7   3     3641.58     3518.93     92.54 o 
  12   7   3     1974.18     1900.48     63.21 o 
  13   7   3      553.00      553.46     37.29 o 
  14   7   3     1291.77     1168.13     50.11 o 
  15   7   3       98.01      113.30     23.32 o 
  16   7   3       28.43       11.64     19.39 o 
  17   7   3       43.72       67.38     21.47 o 
  18   7   3      137.91      169.41     26.31 o 
  19   7   3      486.14      550.18     39.68 o 
  20   7   3       24.57       81.17     26.59 o 
   1   8   3     5410.26     5066.80    115.53 o 
   2   8   3     1268.33     1185.52     36.26 o 
   3   8   3     9875.75     9647.37    230.97 o 
   4   8   3     8091.16     8078.84    157.29 o 
   5   8   3     2236.01     2331.26     58.47 o 
   6   8   3     1450.17     1435.76     42.97 o 
   7   8   3        3.09       28.85     18.75 o 
   8   8   3      351.50      410.22     31.56 o 
   9   8   3      431.81      479.18     34.63 o 
  10   8   3      479.17      480.42     34.87 o 
  11   8   3     2946.07     2813.12     83.24 o 
  12   8   3      125.19      149.67     24.16 o 
  13   8   3      857.11      836.98     46.22 o 
  14   8   3      993.98     1027.84     50.84 o 
  15   8   3      570.07      607.83     41.69 o 
  16   8   3     1436.18     1349.05     58.38 o 
  17   8   3     3981.49     3787.77    110.30 o 
  18   8   3      747.36      780.59     46.46 o 
  19   8   3     1503.17     1506.82    163.95 o 
   0   9   3     1074.27      968.51     44.70 o 
   1   9   3       64.52       57.39     15.13 o 
   2   9   3     1385.96     1367.51     42.72 o 
   3   9   3     2453.76     2389.04     61.54 o 
   4   9   3     4646.12     4576.37     98.86 o 
   5   9   3     4684.87     4686.70    116.79 o 
   6   9   3     1054.93     1016.25     45.75 o 
   7   9   3      944.17      947.16     45.42 o 
   8   9   3      911.99      925.77     44.96 o 
   9   9   3     1366.70     1313.00     51.17 o 
  10   9   3     1529.60     1526.07     58.55 o 
  11   9   3     5703.75     5593.55    142.07 o 
  12   9   3     3092.40     2811.48     88.20 o 
  13   9   3      244.86      245.64     30.98 o 
  14   9   3       69.74       63.45     21.75 o 
  15   9   3      294.36      328.66     44.80 o 
  16   9   3       87.46      131.25     23.79 o 
  17   9   3        9.73       85.04     17.48 o 
  18   9   3      147.49      173.66     53.09 o 
   1  10   3      159.88      134.47     20.06 o 
   2  10   3     2244.79     2145.90     58.75 o 
   3  10   3     5496.81     5547.94    119.87 o 
   4  10   3     1681.13     1673.21     59.06 o 
   5  10   3     4207.79     4130.75    110.92 o 
   6  10   3      182.25      215.26     27.68 o 
   7  10   3      260.25      305.16     31.36 o 
   8  10   3       77.64       86.64     23.12 o 
   9  10   3      507.22      515.30     42.23 o 
  10  10   3       14.19        2.16     19.98 o 
  11  10   3     1341.35     1279.72     55.29 o 
  12  10   3     1161.90     1116.63     54.54 o 
  13  10   3     1640.24     1614.48     63.73 o 
  14  10   3       27.21       30.13     19.72 o 
  15  10   3      472.60      555.34     40.90 o 
  16  10   3     1310.95     1319.37     56.08 o 
   0  11   3      650.22      642.07     46.98 o 
   1  11   3       87.93       84.39     19.26 o 
   2  11   3      734.17      779.22     36.08 o 
   3  11   3      604.21      621.01     39.09 o 
   4  11   3     1559.05     1532.87     58.57 o 
   5  11   3     1264.89     1271.42     57.37 o 
   6  11   3     1188.69     1126.97     52.15 o 
   7  11   3      180.56      198.98     28.88 o 
   8  11   3      949.93      817.56     46.70 o 
   9  11   3     1356.44     1366.79     57.71 o 
  10  11   3     5192.78     5075.57    134.36 o 
  11  11   3     4017.08     3928.01    112.52 o 
  12  11   3      456.84      421.57     37.48 o 
  13  11   3     1100.97     1121.14     67.50 o 
  14  11   3       13.43       33.89     15.71 o 
  15  11   3      141.64      169.18     21.37 o 
   1  12   3      808.61      793.18     37.25 o 
   2  12   3     2439.22     2468.51     78.64 o 
   3  12   3     1545.97     1425.02     56.73 o 
   4  12   3     1208.65     1240.32     54.19 o 
   5  12   3     1539.79     1436.79     58.59 o 
   6  12   3      461.22      485.57     38.28 o 
   7  12   3      622.80      567.40     41.53 o 
   8  12   3      574.90      567.50     42.15 o 
   9  12   3      139.23      164.65     30.51 o 
  10  12   3      103.64      125.25     26.28 o 
  11  12   3      381.71      405.45     36.89 o 
  12  12   3     1388.97     1286.38     57.20 o 
  13  12   3       78.94      112.38     19.95 o 
   0  13   3      823.26      950.95    103.57 o 
   1  13   3      846.58      881.49     53.86 o 
   2  13   3      516.89      532.71     45.89 o 
   3  13   3     1729.08     1751.47     65.24 o 
   4  13   3     1366.31     1374.49     58.17 o 
   5  13   3      131.40      165.93     26.73 o 
   6  13   3      968.29      998.22     52.45 o 
   7  13   3       86.74      109.10     23.23 o 
   8  13   3      704.03      714.41     46.49 o 
   9  13   3     1347.49     1349.72     66.31 o 
  10  13   3     2241.39     2103.10     75.36 o 
  11  13   3      244.32      270.57     28.10 o 
   1  14   3      215.65      277.02     44.88 o 
   2  14   3     2304.07     2268.54     88.94 o 
   3  14   3      251.83      295.51     39.06 o 
   4  14   3     1184.54     1260.11     67.26 o 
   5  14   3      236.44      273.11     29.55 o 
   6  14   3      314.36      348.91     32.42 o 
   7  14   3      361.46      448.99     45.67 o 
   8  14   3      449.23      485.50     37.22 o 
   9  14   3      312.23      427.27     50.68 o 
   0  15   3      673.11      679.34     86.88 o 
   1  15   3     1170.02     1259.75     82.38 o 
   2  15   3      654.35      677.89     61.57 o 
   3  15   3      541.93      582.85     56.68 o 
   4  15   3      478.31      553.68     44.78 o 
   5  15   3      170.52      234.30     57.10 o 
   6  15   3      175.51      218.87     56.78 o 
   7  15   3       21.26      110.61     29.61 o 
   0   0   4    59287.35    64678.77   1732.45 o 
   2   0   4     5143.27     5585.69    108.43 o 
   4   0   4      820.80      848.87     25.08 o 
   6   0   4     2498.88     2570.80     59.15 o 
   8   0   4     1536.49     1583.10     38.53 o 
  10   0   4     3206.52     3087.80     73.91 o 
  12   0   4     7546.53     7237.03    157.00 o 
  14   0   4     4212.40     4271.74    148.53 o 
  16   0   4     4233.12     3973.20    151.90 o 
  18   0   4     3703.51     3409.18    139.86 o 
  20   0   4     3315.41     3090.16    133.67 o 
  22   0   4      333.96      394.12     48.29 o 
   1   1   4     8252.17     8678.27    129.60 o 
   2   1   4     2686.24     2840.95     44.28 o 
   3   1   4     2187.15     1949.82     31.98 o 
   4   1   4     2041.38     2049.36     34.14 o 
   5   1   4      577.37      545.48     15.62 o 
   6   1   4     7660.67     7360.29    105.05 o 
   7   1   4      958.39     1089.01     23.48 o 
   8   1   4    18388.34    18170.39    256.13 o 
   9   1   4     2176.39     2177.15     40.48 o 
  10   1   4      794.05      813.03     19.93 o 
  11   1   4      490.11      471.93     15.77 o 
  12   1   4     4873.91     5069.25     92.50 o 
  13   1   4      949.16      981.07     34.05 o 
  14   1   4     1285.54     1223.18     56.21 o 
  15   1   4      291.94      334.88     27.25 o 
  16   1   4      333.43      299.76     33.39 o 
  17   1   4      918.41      953.82     53.43 o 
  18   1   4      217.17      181.11     26.41 o 
  19   1   4       74.62      116.18     24.08 o 
  20   1   4     3046.01     2975.03     91.99 o 
  21   1   4      112.63      148.41     29.68 o 
  22   1   4     1503.56     1473.45     86.34 o 
   0   2   4     7893.62     8548.54    192.65 o 
   1   2   4     7116.39     8009.45    129.09 o 
   2   2   4    17075.91    16995.81    273.62 o 
   3   2   4     2370.86     2601.66     50.42 o 
   4   2   4     1775.67     1830.00     35.77 o 
   5   2   4      501.24      531.55     15.49 o 
   6   2   4     2301.34     2211.67     38.78 o 
   7   2   4      531.54      521.94     16.79 o 
   8   2   4     1493.75     1541.13     32.06 o 
   9   2   4     1053.50     1218.11     27.31 o 
  10   2   4      781.62      744.97     23.28 o 
  11   2   4     2814.58     2592.79     69.10 o 
  12   2   4     1685.10     1730.45     40.99 o 
  13   2   4      237.69      192.24     19.62 o 
  14   2   4     9809.45     9148.46    180.75 o 
  15   2   4      962.07      944.33     37.64 o 
  16   2   4     2036.94     2063.84     65.85 o 
  17   2   4       71.79       81.96     30.91 o 
  18   2   4      567.87      659.22     58.25 o 
  19   2   4      239.70      257.88     43.30 o 
  20   2   4     1928.86     1851.40     95.99 o 
  21   2   4       40.39       57.54     32.48 o 
  22   2   4      928.68      862.27    101.12 o 
   1   3   4     7396.06     7625.38    126.98 o 
   2   3   4      752.39      715.12     20.77 o 
   3   3   4       19.99        8.17      9.03 o 
   4   3   4     3147.84     3181.96     53.71 o 
   5   3   4     1713.19     1817.01     39.14 o 
   6   3   4    10725.00    10274.63    171.93 o 
   7   3   4     1761.90     1880.57     38.38 o 
   8   3   4     5729.06     5710.44    100.33 o 
   9   3   4      137.48      123.68     13.30 o 
  10   3   4      188.59      169.50     15.28 o 
  11   3   4     1412.25     1420.59     40.05 o 
  12   3   4     2475.95     2389.88     74.93 o 
  13   3   4      278.99      260.78     24.80 o 
  14   3   4     1440.46     1385.75     50.42 o 
  15   3   4      371.64      361.64     29.71 o 
  16   3   4       95.05       65.01     19.36 o 
  17   3   4     4227.88     4094.99    128.30 o 
  18   3   4      673.62      720.12     61.03 o 
  19   3   4      159.45      135.94     36.80 o 
  20   3   4     1429.32     1273.90     78.64 o 
  21   3   4       43.72       77.70     28.28 o 
   0   4   4    20329.44    20296.36    454.72 o 
   1   4   4      214.52      212.49     18.62 o 
   2   4   4     3662.60     3639.82     73.14 o 
   3   4   4     2284.35     2459.57     47.99 o 
   4   4   4      404.35      437.38     17.94 o 
   5   4   4     3835.17     3737.65     68.23 o 
   6   4   4      944.19     1055.67     28.31 o 
   7   4   4     1078.85     1067.51     32.21 o 
   8   4   4     3145.22     3199.81     71.53 o 
   9   4   4    12774.02    12954.62    233.70 o 
  10   4   4      526.32      578.81     26.05 o 
  11   4   4     2909.77     2879.03     67.79 o 
  12   4   4     2694.77     2663.31     74.73 o 
  13   4   4      324.13      365.80     28.84 o 
  14   4   4     4085.87     4041.72    107.13 o 
  15   4   4     2785.76     2561.76     74.34 o 
  16   4   4     1025.47      913.10     45.31 o 
  17   4   4      381.05      373.58     32.39 o 
  18   4   4      201.42      250.54     33.14 o 
  19   4   4     1350.57     1474.73     69.87 o 
  20   4   4     1897.18     1872.38     99.64 o 
  21   4   4       37.44       80.94     27.36 o 
   1   5   4     9030.06     9583.82    197.56 o 
   2   5   4      532.45      556.90     23.63 o 
   3   5   4     6252.96     6184.13    117.15 o 
   4   5   4     1433.10     1414.38     38.98 o 
   5   5   4      470.69      489.44     22.10 o 
   6   5   4     8255.31     8592.63    159.20 o 
   7   5   4     1929.91     1920.40     48.53 o 
   8   5   4     4535.69     4297.51    106.03 o 
   9   5   4      179.35      195.99     17.37 o 
  10   5   4     2965.57     2889.12     67.23 o 
  11   5   4     1639.84     1679.98     57.02 o 
  12   5   4       24.55       -0.95     16.42 o 
  13   5   4      571.69      626.61     36.20 o 
  14   5   4     1572.78     1545.20     57.96 o 
  15   5   4      113.72       92.57     21.89 o 
  16   5   4      345.06      345.53     31.49 o 
  17   5   4     7318.63     7150.03    172.61 o 
  18   5   4      475.05      465.32     35.97 o 
  19   5   4      545.73      586.31     48.25 o 
  20   5   4     1248.31     1349.79     64.54 o 
   0   6   4     1664.14     1654.16     72.62 o 
   1   6   4      815.94      855.26     31.29 o 
   2   6   4     7535.09     7348.12    142.82 o 
   3   6   4     5241.23     5378.45    114.21 o 
   4   6   4      995.72      925.52     30.99 o 
   5   6   4     5462.41     5488.90    110.71 o 
   6   6   4      607.69      647.34     35.86 o 
   7   6   4      195.18      226.75     18.50 o 
   8   6   4      778.93      775.18     30.17 o 
   9   6   4     4831.25     4786.78    101.23 o 
  10   6   4     1957.23     1837.84     58.93 o 
  11   6   4     7387.74     7238.57    165.22 o 
  12   6   4     1850.71     1655.64     57.89 o 
  13   6   4      293.76      291.39     30.58 o 
  14   6   4     2409.17     2209.10     71.08 o 
  15   6   4      120.08       96.05     22.93 o 
  16   6   4      248.73      277.81     30.29 o 
  17   6   4      168.66      201.00     27.71 o 
  18   6   4       19.07       24.62     20.56 o 
  19   6   4      478.74      518.88     38.20 o 
  20   6   4      271.09      295.66     62.99 o 
  21   6   4       28.03       44.50     22.74 o 
   1   7   4     6468.49     6259.63    134.46 o 
   2   7   4     1585.29     1629.98     42.99 o 
   3   7   4    10519.27    10372.07    197.32 o 
   4   7   4     6461.67     6290.97    155.83 o 
   5   7   4     4174.42     4240.01     89.78 o 
   6   7   4     2898.33     2858.96     66.94 o 
   7   7   4      296.29      317.95     24.52 o 
   8   7   4     1153.11     1163.09     47.45 o 
   9   7   4      516.64      520.52     33.71 o 
  10   7   4      849.80      921.01     43.97 o 
  11   7   4     1729.51     1585.65     57.03 o 
  12   7   4      264.69      244.97     28.38 o 
  13   7   4     2363.36     2284.09     74.78 o 
  14   7   4      107.93      107.43     24.39 o 
  15   7   4     1368.44     1421.50     58.07 o 
  16   7   4      718.42      722.02     44.70 o 
  17   7   4     3220.35     3101.77     94.26 o 
  18   7   4      903.58      939.33     51.54 o 
  19   7   4      470.25      509.46     37.69 o 
  20   7   4      438.94      512.53     69.13 o 
   0   8   4     1097.91     1046.86     57.22 o 
   1   8   4      818.12      751.15     30.74 o 
   2   8   4     3079.52     2980.45     71.80 o 
   3   8   4      843.16      901.26     34.45 o 
   4   8   4     1183.28     1147.74     38.44 o 
   5   8   4    12557.39    12426.15    234.94 o 
   6   8   4      431.09      430.84     25.22 o 
   7   8   4     1044.52     1007.31     45.10 o 
   8   8   4     1263.31     1162.72     48.05 o 
   9   8   4     1943.49     1859.36     64.51 o 
  10   8   4     1421.20     1428.15     53.52 o 
  11   8   4     7141.75     6819.24    163.94 o 
  12   8   4     2435.16     2293.61     73.56 o 
  13   8   4      206.22      200.16     28.08 o 
  14   8   4      500.15      517.62     39.18 o 
  15   8   4      206.32      216.35     28.79 o 
  16   8   4      147.03      196.49     28.19 o 
  17   8   4      103.05      174.96     25.51 o 
  18   8   4      574.41      635.24     43.44 o 
  19   8   4      766.17      966.82     94.08 o 
   1   9   4      889.23      857.00     35.71 o 
   2   9   4     2720.69     2572.16     69.86 o 
   3   9   4     3963.70     3879.26     89.99 o 
   4   9   4     1556.41     1492.47     45.97 o 
   5   9   4     2196.67     2143.44     60.59 o 
   6   9   4     3572.29     3439.22     95.48 o 
   7   9   4      123.87      132.81     25.31 o 
   8   9   4      161.85      163.07     26.95 o 
   9   9   4      406.14      359.41     32.81 o 
  10   9   4      287.21      249.22     30.06 o 
  11   9   4     2219.56     1944.21     68.75 o 
  12   9   4     1250.30     1296.71     55.58 o 
  13   9   4      460.13      415.63     41.68 o 
  14   9   4      399.84      403.75     43.24 o 
  15   9   4      767.52      730.46     48.11 o 
  16   9   4      814.59      768.22     47.98 o 
  17   9   4     2777.12     2821.70     89.48 o 
  18   9   4     2046.76     2214.90    147.09 o 
   0  10   4      217.04      221.44     35.90 o 
   1  10   4      579.65      498.23     33.39 o 
   2  10   4      242.36      221.38     23.20 o 
   3  10   4     5039.90     4832.06    134.03 o 
   4  10   4     2012.53     1930.92     56.26 o 
   5  10   4     1510.01     1486.03     56.78 o 
   6  10   4      994.81      908.16     61.87 o 
   7  10   4      277.94      291.30     30.61 o 
   8  10   4      694.27      635.63     40.66 o 
   9  10   4     2397.14     2423.97     78.92 o 
  10  10   4     3379.07     3116.93     95.38 o 
  11  10   4     2450.94     2347.14     80.42 o 
  12  10   4      765.24      822.42     48.02 o 
  13  10   4      611.89      547.30     41.46 o 
  14  10   4       60.83      110.45     22.85 o 
  15  10   4      357.35      401.19     34.24 o 
  16  10   4      196.90      255.20     25.84 o 
   1  11   4      479.74      468.54     34.01 o 
   2  11   4     1200.57     1188.30     44.35 o 
   3  11   4     3365.70     3164.55     92.43 o 
   4  11   4     5190.57     5181.29    133.61 o 
   5  11   4     1400.40     1333.08     55.14 o 
   6  11   4      643.03      667.45     58.30 o 
   7  11   4      339.84      297.40     32.69 o 
   8  11   4      696.66      673.75     43.25 o 
   9  11   4       31.35       42.62     22.21 o 
  10  11   4      253.09      260.92     31.82 o 
  11  11   4      441.87      473.47     38.79 o 
  12  11   4      989.81     1020.97     53.68 o 
  13  11   4      155.07      145.96     34.53 o 
  14  11   4      178.90      215.37     24.13 o 
   0  12   4      283.11      266.22     64.71 o 
   1  12   4      578.86      565.61     37.61 o 
   2  12   4      129.15       92.99     23.07 o 
   3  12   4      650.05      568.60     39.28 o 
   4  12   4     2507.37     2282.66     76.78 o 
   5  12   4     1636.98     1687.91     64.20 o 
   6  12   4      391.21      396.13     36.39 o 
   7  12   4      570.58      656.63     56.21 o 
   8  12   4      581.32      546.04     41.26 o 
   9  12   4      201.98      204.67     27.97 o 
  10  12   4     1521.52     1433.54     60.15 o 
  11  12   4      935.80      907.20     51.55 o 
  12  12   4      383.84      448.20     35.44 o 
  13  12   4     1244.82     1257.57    113.22 o 
   1  13   4      276.34      343.10     37.37 o 
   2  13   4     3691.53     3764.29    124.35 o 
   3  13   4      423.07      390.83     35.76 o 
   4  13   4      253.11      237.16     29.76 o 
   5  13   4     1442.18     1407.48     63.73 o 
   6  13   4      252.39      274.74     30.80 o 
   7  13   4      749.61      744.87     47.22 o 
   8  13   4      856.89      831.72     49.00 o 
   9  13   4      218.95      241.01     27.67 o 
  10  13   4      174.04      224.38     24.53 o 
  11  13   4      428.40      337.71     61.36 o 
   0  14   4      420.71      507.05     81.32 o 
   1  14   4      590.10      679.15     64.26 o 
   2  14   4      101.19      150.87     28.08 o 
   3  14   4      608.27      636.71     59.57 o 
   4  14   4      768.16      807.36     48.01 o 
   5  14   4      104.37      176.81     25.93 o 
   6  14   4     1090.17     1192.59     59.36 o 
   7  14   4       91.48      159.60     23.08 o 
   8  14   4       93.77      138.61     29.51 o 
   4  15   4      355.01      400.70     63.48 o 
   5  15   4      173.76      336.73     59.39 o 
   6  15   4      346.77      469.26     63.32 o 
   2   0   5     1720.69     1497.14     37.13 o 
   4   0   5     7512.52     7210.19    144.42 o 
   6   0   5    15499.56    14915.19    302.62 o 
   8   0   5    20402.08    20573.23    397.71 o 
  10   0   5       90.86       89.54     11.62 o 
  12   0   5     7532.96     7535.37    162.76 o 
  14   0   5     4005.08     3655.47    128.70 o 
  16   0   5      745.58      715.67     54.66 o 
  18   0   5     1024.83      968.23     68.52 o 
  20   0   5     1949.87     1930.89     97.92 o 
   0   1   5    54182.79    57145.88   1262.38 o 
   1   1   5     8777.74    10266.60    165.98 o 
   2   1   5     9206.10     9298.64    130.20 o 
   3   1   5     7262.74     7195.54    104.32 o 
   4   1   5     1222.54     1262.36     26.32 o 
   5   1   5     5725.79     5745.34     84.64 o 
   6   1   5     4586.77     4607.74     69.59 o 
   7   1   5     3821.06     3739.06     59.52 o 
   8   1   5     1922.72     2061.37     35.11 o 
   9   1   5     2288.41     2213.93     38.68 o 
  10   1   5      128.03      186.51     13.78 o 
  11   1   5      918.52      897.16     27.11 o 
  12   1   5     3385.20     3340.40     67.66 o 
  13   1   5      909.57      928.08     30.39 o 
  14   1   5     8124.51     8181.73    164.63 o 
  15   1   5       61.20       49.00     19.31 o 
  16   1   5     5802.57     5281.30    131.69 o 
  17   1   5     1615.41     1426.89     76.66 o 
  18   1   5      342.82      409.37     37.69 o 
  19   1   5        7.80       48.48     19.92 o 
  20   1   5     2405.25     2475.13     81.18 o 
  21   1   5       84.85      190.36     31.72 o 
  22   1   5      489.77      480.71     69.05 o 
   1   2   5     9189.66     9449.83    154.71 o 
   2   2   5     4655.74     4925.80     88.39 o 
   3   2   5     2370.07     2519.23     42.51 o 
   4   2   5     1252.43     1055.94     25.05 o 
   5   2   5     2216.83     2355.43     43.23 o 
   6   2   5    16190.92    16607.24    240.61 o 
   7   2   5     1457.73     1548.92     30.35 o 
   8   2   5    20186.32    20777.03    290.56 o 
   9   2   5      993.40     1046.34     25.49 o 
  10   2   5       56.68       95.62     12.67 o 
  11   2   5      853.61      825.54     27.14 o 
  12   2   5     1335.43     1323.40     36.23 o 
  13   2   5      351.96      327.57     20.80 o 
  14   2   5     4142.43     3917.11     88.53 o 
  15   2   5      259.62      235.60     25.49 o 
  16   2   5       46.38       76.90     19.17 o 
  17   2   5     2179.54     1979.33     77.63 o 
  18   2   5      369.50      426.40     50.04 o 
  19   2   5      105.47       93.30     25.37 o 
  20   2   5     1234.16     1371.32     68.71 o 
  21   2   5      146.44      183.70     28.48 o 
   0   3   5    39117.68    40207.24    895.83 o 
   1   3   5     6645.78     6949.01    116.36 o 
   2   3   5     6701.52     7359.51    123.75 o 
   3   3   5     1084.52     1035.69     28.19 o 
   4   3   5      373.57      333.07     15.79 o 
   5   3   5     1154.56     1057.46     28.50 o 
   6   3   5      526.29      547.27     19.16 o 
   7   3   5      840.83      829.17     23.97 o 
   8   3   5     1354.65     1413.91     38.71 o 
   9   3   5     4564.30     4971.25     99.76 o 
  10   3   5      155.50      137.09     15.90 o 
  11   3   5     1753.20     1652.94     56.74 o 
  12   3   5     2741.97     2529.09     61.78 o 
  13   3   5      952.44      975.01     35.02 o 
  14   3   5     5327.61     5161.82    122.96 o 
  15   3   5      315.87      300.01     28.69 o 
  16   3   5     2037.35     2007.62     79.22 o 
  17   3   5      180.41      171.22     28.30 o 
  18   3   5      695.58      669.39     60.20 o 
  19   3   5      329.62      297.59     45.49 o 
  20   3   5     3171.38     3162.38    138.66 o 
  21   3   5       41.42       88.01     42.70 o 
   1   4   5     4159.57     4519.93     80.78 o 
   2   4   5      708.50      694.59     22.63 o 
   3   4   5     8852.96     8810.17    152.96 o 
   4   4   5     1216.65     1116.91     31.36 o 
   5   4   5      186.06      200.99     13.65 o 
   6   4   5     7317.89     7454.53    127.08 o 
   7   4   5     1678.26     1772.70     43.88 o 
   8   4   5     7399.23     7284.36    144.94 o 
   9   4   5      317.18      325.23     25.86 o 
  10   4   5      632.85      607.55     27.53 o 
  11   4   5     1720.68     1745.93     47.76 o 
  12   4   5     1831.90     1759.08     50.52 o 
  13   4   5     3019.71     2866.29     81.83 o 
  14   4   5     1704.82     1654.75     59.09 o 
  15   4   5      405.74      391.25     32.01 o 
  16   4   5      303.22      327.54     30.21 o 
  17   4   5     3210.21     3204.79    106.63 o 
  18   4   5      395.27      457.13     54.68 o 
  19   4   5      211.45      205.64     61.27 o 
  20   4   5      826.73      896.42     70.69 o 
   0   5   5     3960.43     4126.68    131.12 o 
   1   5   5      123.68      140.85     16.13 o 
   2   5   5    10859.42    10731.79    194.70 o 
   3   5   5      308.57      302.42     18.32 o 
   4   5   5      431.93      460.99     19.46 o 
   5   5   5     9597.44     9578.92    160.33 o 
   6   5   5     2410.85     2266.91     56.38 o 
   7   5   5      205.72      250.02     18.55 o 
   8   5   5      358.63      338.52     22.17 o 
   9   5   5     6001.41     5962.77    123.70 o 
  10   5   5     1326.67     1240.74     39.72 o 
  11   5   5     4177.92     4082.98    103.69 o 
  12   5   5     1616.81     1571.24     54.58 o 
  13   5   5       21.26       40.80     18.95 o 
  14   5   5     4480.52     4528.53    115.94 o 
  15   5   5     1575.08     1557.27     57.34 o 
  16   5   5      694.57      734.84     42.28 o 
  17   5   5     1040.98      993.36     56.02 o 
  18   5   5      207.89      249.28     35.09 o 
  19   5   5      186.22      223.69     32.75 o 
  20   5   5      731.01      713.68     65.05 o 
   1   6   5     6979.52     6759.43    144.90 o 
   2   6   5      320.84      339.03     22.12 o 
   3   6   5     3684.70     3530.07     86.40 o 
   4   6   5     2578.50     2409.92     76.74 o 
   5   6   5      777.52      749.79     32.24 o 
   6   6   5     6653.06     6681.03    135.42 o 
   7   6   5      916.70      978.22     34.18 o 
   8   6   5      421.07      418.69     34.53 o 
   9   6   5     1803.76     1726.60     49.21 o 
  10   6   5     1885.74     1741.20     59.97 o 
  11   6   5     3531.84     3176.94     90.86 o 
  12   6   5      342.34      337.61     31.06 o 
  13   6   5      285.58      311.94     30.52 o 
  14   6   5      475.98      437.78     34.49 o 
  15   6   5      131.89      140.75     24.24 o 
  16   6   5      691.07      649.86     41.36 o 
  17   6   5     2841.96     2728.02     85.65 o 
  18   6   5      270.49      317.44     31.53 o 
  19   6   5      275.43      383.86     39.59 o 
  20   6   5     1164.15     1143.53     96.04 o 
   0   7   5      247.02      262.15     41.15 o 
   1   7   5      592.65      592.36     29.94 o 
   2   7   5     1517.24     1527.58     51.30 o 
   3   7   5     2969.89     3012.23     71.99 o 
   4   7   5     1027.54     1068.80     35.89 o 
   5   7   5     6701.65     6631.43    134.70 o 
   6   7   5      101.30      105.07     16.48 o 
   7   7   5       84.45      110.88     19.85 o 
   8   7   5     1031.37     1020.67     36.85 o 
   9   7   5     3561.73     3406.48     96.60 o 
  10   7   5     1066.08     1102.01     49.64 o 
  11   7   5     7347.15     7106.24    164.96 o 
  12   7   5     2788.05     2684.94     79.70 o 
  13   7   5       43.89       49.06     21.43 o 
  14   7   5     1237.93     1233.47     52.17 o 
  15   7   5        3.56       27.69     18.77 o 
  16   7   5       76.51       59.80     21.20 o 
  17   7   5      215.70      261.46     29.72 o 
  18   7   5        2.17       41.51     18.04 o 
  19   7   5      982.47     1048.26     68.14 o 
   1   8   5     1607.77     1558.74     53.97 o 
   2   8   5     2274.15     2256.46     70.19 o 
   3   8   5     5241.82     5231.37    112.08 o 
   4   8   5     2834.91     2705.97     67.29 o 
   5   8   5     1115.44     1083.86     38.95 o 
   6   8   5     1639.12     1637.95     48.83 o 
   7   8   5     1533.93     1489.29     46.62 o 
   8   8   5     1210.78     1117.00     49.12 o 
   9   8   5       93.33      101.79     23.15 o 
  10   8   5      745.34      767.21     43.08 o 
  11   8   5     1083.96     1099.22     50.26 o 
  12   8   5      799.46      821.21     45.39 o 
  13   8   5      784.75      733.67     43.87 o 
  14   8   5      218.75      196.47     27.89 o 
  15   8   5      703.06      756.40     45.84 o 
  16   8   5      531.06      563.71     41.60 o 
  17   8   5     2802.33     2762.04     88.76 o 
  18   8   5      395.03      470.28     49.35 o 
   0   9   5     1569.29     1435.34     74.52 o 
   1   9   5      378.38      398.66     29.75 o 
   2   9   5      901.39      838.27     39.83 o 
   3   9   5     2083.77     1960.31     56.72 o 
   4   9   5      506.29      543.00     30.83 o 
   5   9   5     2596.55     2596.34     67.65 o 
   6   9   5      645.08      612.79     37.89 o 
   7   9   5      840.66      807.43     43.42 o 
   8   9   5     1055.95     1006.57     49.17 o 
   9   9   5     2311.49     2124.04     71.27 o 
  10   9   5     2399.91     2391.38     77.16 o 
  11   9   5     3586.04     3470.47    100.46 o 
  12   9   5     1046.07     1034.72     52.83 o 
  13   9   5      349.19      331.77     34.53 o 
  14   9   5        1.10        1.15     19.40 o 
  15   9   5       33.59       71.66     22.58 o 
  16   9   5      230.80      283.05     38.57 o 
  17   9   5       58.38       76.47     27.73 o 
   1  10   5     2134.26     1850.21     60.75 o 
   2  10   5     1853.33     1759.34     60.91 o 
   3  10   5     3956.28     3920.32     95.38 o 
   4  10   5     2728.50     2671.65     71.64 o 
   5  10   5      504.52      522.25     37.90 o 
   6  10   5      233.08      210.23     28.74 o 
   7  10   5      110.22      110.18     24.26 o 
   8  10   5      169.59      202.90     28.45 o 
   9  10   5      102.34       89.13     25.86 o 
  10  10   5      108.86      116.50     25.13 o 
  11  10   5     2349.24     2228.10     75.84 o 
  12  10   5      719.04      709.71     45.80 o 
  13  10   5      368.43      332.69     35.02 o 
  14  10   5       90.86      103.50     21.52 o 
  15  10   5     1463.87     1380.99     58.63 o 
   0  11   5      173.54      184.30     36.83 o 
   1  11   5      765.26      744.50     41.31 o 
   2  11   5      807.88      917.95     45.13 o 
   3  11   5     1897.06     1848.10     63.79 o 
   4  11   5     2192.32     2074.06     71.72 o 
   5  11   5     1922.57     1836.45     67.26 o 
   6  11   5      399.25      384.83     35.04 o 
   7  11   5       14.16      -17.26     18.49 o 
   8  11   5      241.68      359.91     66.80 o 
   9  11   5      538.16      497.97     40.69 o 
  10  11   5     1355.48     1327.31     60.32 o 
  11  11   5     1232.41     1318.37     60.56 o 
  12  11   5      150.52      164.57     27.18 o 
  13  11   5      291.37      291.20     30.26 o 
  14  11   5      512.63      531.93     45.14 o 
   1  12   5      123.01      157.22     26.21 o 
   2  12   5     1616.33     1538.10     72.37 o 
   3  12   5     1332.74     1333.91     64.61 o 
   4  12   5      551.29      503.32     39.67 o 
   5  12   5     2031.53     2012.68     72.41 o 
   6  12   5      145.86      121.20     28.67 o 
   7  12   5       99.61       89.86     24.03 o 
   8  12   5      255.61      289.47     32.89 o 
   9  12   5      442.23      492.24     40.11 o 
  10  12   5      188.68      185.36     29.52 o 
  11  12   5      483.82      568.98     42.47 o 
  12  12   5      373.27      435.53     35.93 o 
   0  13   5     1591.97     1797.08    143.90 o 
   1  13   5      390.81      357.39     39.93 o 
   2  13   5       87.47       41.78     24.43 o 
   3  13   5      813.21      854.42     56.47 o 
   4  13   5     1016.65      966.28     59.70 o 
   5  13   5       99.14      109.42     23.87 o 
   6  13   5     1044.98     1084.53     55.25 o 
   7  13   5       11.55       61.33     18.44 o 
   8  13   5      221.80      221.63     27.17 o 
   9  13   5      240.92      265.15     27.87 o 
  10  13   5     1305.14     1396.81    117.15 o 
   1  14   5      103.65      176.33     33.64 o 
   2  14   5      809.66      863.32     55.90 o 
   3  14   5      415.67      402.24     39.52 o 
   4  14   5      401.66      423.98     39.90 o 
   5  14   5      648.47      683.88     51.48 o 
   6  14   5      583.40      682.77     51.23 o 
   7  14   5     1167.83     1359.61     79.86 o 
   3  15   5       17.43       65.61     27.98 o 
   4  15   5      284.35      372.23     54.48 o 
   0   0   6    42494.92    46479.82   1259.79 o 
   2   0   6    21457.60    22425.75    431.01 o 
   4   0   6     4443.12     4595.71     99.20 o 
   6   0   6     4812.53     5064.52    106.49 o 
   8   0   6     2080.20     2034.44     53.10 o 
  10   0   6      674.63      685.62     28.37 o 
  12   0   6     1851.54     1760.91     67.77 o 
  14   0   6    13378.77    13391.00    396.60 o 
  16   0   6     8892.70     8744.83    284.15 o 
  18   0   6      370.98      413.51     48.87 o 
  20   0   6     1956.32     1888.61     96.52 o 
   1   1   6     5230.89     5368.80     93.14 o 
   2   1   6     4572.82     4666.24     75.60 o 
   3   1   6     1182.65     1258.38     28.78 o 
   4   1   6      354.08      386.10     12.70 o 
   5   1   6      606.62      645.13     16.60 o 
   6   1   6    11783.90    12225.31    172.38 o 
   7   1   6      948.18      931.32     21.40 o 
   8   1   6    30282.85    31265.32    428.82 o 
   9   1   6      554.29      600.99     19.32 o 
  10   1   6      506.48      566.50     18.42 o 
  11   1   6      435.70      447.96     20.70 o 
  12   1   6     2841.60     2805.81     56.01 o 
  13   1   6      920.92      948.06     36.24 o 
  14   1   6     3106.76     3066.74     73.67 o 
  15   1   6       87.32       55.32     19.30 o 
  16   1   6      198.05      157.56     27.54 o 
  17   1   6       31.19       10.31     18.54 o 
  18   1   6       56.71       69.40     20.94 o 
  19   1   6      222.11      208.36     27.08 o 
  20   1   6     1279.39     1340.99     56.59 o 
  21   1   6       24.59      103.22     26.97 o 
   0   2   6    73528.04    78745.56   1712.46 o 
   1   2   6     7435.85     7700.35    128.64 o 
   2   2   6    12137.64    13025.84    211.06 o 
   3   2   6      120.75      116.96     11.70 o 
   4   2   6       21.24       29.29      6.10 o 
   5   2   6     1793.86     1743.22     32.45 o 
   6   2   6     2683.45     2680.53     45.60 o 
   7   2   6      732.03      676.00     18.14 o 
   8   2   6      958.42      938.77     24.52 o 
   9   2   6     4018.65     3887.88     75.03 o 
  10   2   6     1103.55     1129.64     31.48 o 
  11   2   6     1108.08      978.28     30.76 o 
  12   2   6     2637.45     2409.63     55.43 o 
  13   2   6      487.59      487.02     24.82 o 
  14   2   6     5192.57     4946.16     97.71 o 
  15   2   6      642.64      635.45     32.43 o 
  16   2   6     4569.62     4133.19    108.05 o 
  17   2   6       47.70       45.03     19.33 o 
  18   2   6      325.77      370.36     39.35 o 
  19   2   6      300.47      367.84     38.23 o 
  20   2   6     3181.11     3375.40    115.99 o 
  21   2   6       73.98      119.55     38.40 o 
   1   3   6     1668.52     1960.80     44.79 o 
   2   3   6     1208.10     1211.11     30.26 o 
   3   3   6     5162.03     5060.39     83.99 o 
   4   3   6      686.88      660.63     21.21 o 
   5   3   6     1294.40     1279.92     32.82 o 
   6   3   6    16552.92    16302.77    266.71 o 
   7   3   6     2647.55     2642.50     74.47 o 
   8   3   6    13564.44    13781.58    249.56 o 
   9   3   6      179.40      223.40     18.05 o 
  10   3   6     1956.16     1902.38     51.09 o 
  11   3   6      440.81      431.36     25.58 o 
  12   3   6     2640.78     2358.81     60.64 o 
  13   3   6      989.49      914.52     36.12 o 
  14   3   6     2518.52     2349.61     71.28 o 
  15   3   6      255.50      248.45     26.79 o 
  16   3   6       83.43      112.18     24.56 o 
  17   3   6     1605.29     1599.63     85.67 o 
  18   3   6      882.75      896.19     86.14 o 
  19   3   6       25.86       56.56     21.81 o 
  20   3   6     1434.13     1477.87     65.92 o 
   0   4   6     8510.13     8356.56    193.75 o 
   1   4   6     2956.77     2962.63     60.44 o 
   2   4   6    11203.47    11069.97    183.12 o 
   3   4   6     3759.12     3592.44     68.59 o 
   4   4   6      459.50      538.72     20.92 o 
   5   4   6     6004.38     6000.39    101.53 o 
   6   4   6     2998.21     2910.57     63.56 o 
   7   4   6     6773.40     6270.55    126.19 o 
   8   4   6      119.58      148.91     16.80 o 
   9   4   6     7650.07     7737.57    156.07 o 
  10   4   6     1800.86     1758.07     49.86 o 
  11   4   6     4323.51     4119.19     90.86 o 
  12   4   6     1378.44     1352.10     43.03 o 
  13   4   6      755.63      747.41     38.86 o 
  14   4   6     5448.21     5240.91    128.39 o 
  15   4   6      585.51      617.21     37.59 o 
  16   4   6      913.38      964.52     45.85 o 
  17   4   6       27.01       59.42     22.76 o 
  18   4   6      355.95      378.45    108.40 o 
  19   4   6      666.75      728.88     64.01 o 
  20   4   6     1424.46     1367.94     81.39 o 
   1   5   6     3147.36     3221.90     64.47 o 
   2   5   6      181.33      181.77     15.47 o 
   3   5   6     4365.47     4184.97     90.11 o 
   4   5   6     4564.88     4400.72    104.52 o 
   5   5   6       97.70      143.96     14.06 o 
   6   5   6     7738.07     7687.96    165.82 o 
   7   5   6     2143.53     2170.90     54.82 o 
   8   5   6     4726.98     4712.22    101.38 o 
   9   5   6      475.72      464.44     26.42 o 
  10   5   6      630.44      595.85     29.89 o 
  11   5   6     2561.84     2432.50     64.87 o 
  12   5   6     1044.14      994.68     45.36 o 
  13   5   6     1659.16     1575.79     57.12 o 
  14   5   6      829.67      838.94     56.25 o 
  15   5   6      154.75      160.04     24.38 o 
  16   5   6     1422.68     1354.30     55.32 o 
  17   5   6     2150.98     2046.71     70.05 o 
  18   5   6      469.53      584.11     47.95 o 
  19   5   6      565.38      630.69     47.44 o 
   0   6   6     2016.87     1891.13     80.10 o 
   1   6   6      147.47      163.85     18.43 o 
   2   6   6     1049.86     1021.39     35.73 o 
   3   6   6     1274.83     1192.57     40.73 o 
   4   6   6      537.01      523.86     32.85 o 
   5   6   6    10753.27    10511.17    221.55 o 
   6   6   6      147.43      169.26     19.01 o 
   7   6   6      498.92      525.41     27.91 o 
   8   6   6      960.45      942.95     35.66 o 
   9   6   6     1343.15     1366.25     44.09 o 
  10   6   6      731.30      699.13     32.78 o 
  11   6   6     1733.96     1716.86     58.84 o 
  12   6   6     2284.78     2251.71     71.64 o 
  13   6   6        7.14        1.66     17.86 o 
  14   6   6     1985.37     1876.82     65.66 o 
  15   6   6      936.32      870.50     47.33 o 
  16   6   6      278.87      333.18     32.88 o 
  17   6   6      360.23      435.50     37.53 o 
  18   6   6      107.31      138.28     23.26 o 
  19   6   6      470.21      468.27     42.75 o 
   1   7   6     1960.77     2033.77     61.97 o 
   2   7   6     1256.23     1164.29     44.04 o 
   3   7   6     7928.22     7631.32    169.46 o 
   4   7   6      476.46      450.94     29.14 o 
   5   7   6      641.32      645.41     34.09 o 
   6   7   6     4126.04     3889.60     89.55 o 
   7   7   6      467.06      493.95     35.32 o 
   8   7   6       56.61       37.14     16.10 o 
   9   7   6      320.08      331.63     30.59 o 
  10   7   6      430.81      478.61     35.20 o 
  11   7   6      749.52      674.65     49.71 o 
  12   7   6       71.54       95.06     22.65 o 
  13   7   6     1243.35     1195.75     52.72 o 
  14   7   6      402.58      405.39     35.01 o 
  15   7   6      841.98      814.58     47.86 o 
  16   7   6      313.88      303.75     31.95 o 
  17   7   6     2428.37     2456.67     82.35 o 
  18   7   6      813.93      891.87     49.19 o 
  19   7   6      725.16      791.00     92.04 o 
   0   8   6      476.93      524.76     45.07 o 
   1   8   6      561.15      544.13     33.32 o 
   2   8   6     1615.43     1639.96     55.13 o 
   3   8   6     1399.71     1377.02     50.57 o 
   4   8   6     1901.41     1856.77     58.78 o 
   5   8   6     1149.71     1208.18     42.88 o 
   6   8   6      414.76      416.73     28.46 o 
   7   8   6        9.93       12.81     15.65 o 
   8   8   6       41.32       47.89     20.58 o 
   9   8   6     3654.05     3649.85    101.14 o 
  10   8   6      534.22      511.91     37.10 o 
  11   8   6     3525.93     3300.26    151.90 o 
  12   8   6      273.52      273.41     35.76 o 
  13   8   6       42.78       71.20     22.10 o 
  14   8   6      172.79      186.40     28.55 o 
  15   8   6       20.67        7.16     18.14 o 
  16   8   6      278.10      266.80     30.10 o 
  17   8   6       60.04      102.58     19.31 o 
  18   8   6       54.53      111.59     30.11 o 
   1   9   6      526.69      521.41     40.52 o 
   2   9   6      500.97      488.50     32.59 o 
   3   9   6     2821.20     2761.81     82.40 o 
   4   9   6     2037.98     1901.62     64.35 o 
   5   9   6     1046.36     1063.12     46.95 o 
   6   9   6      184.59      187.28     22.75 o 
   7   9   6      114.34      110.25     23.48 o 
   8   9   6       18.60       18.27     19.46 o 
   9   9   6       66.14       31.89     21.12 o 
  10   9   6      351.12      311.32     32.66 o 
  11   9   6     1360.37     1439.92     63.60 o 
  12   9   6      114.29      137.21     25.42 o 
  13   9   6      328.20      337.48     33.85 o 
  14   9   6       33.77       34.67     23.17 o 
  15   9   6     2019.44     2065.11     74.44 o 
  16   9   6      991.99     1091.48     59.03 o 
   0  10   6      145.66      150.20     34.51 o 
   1  10   6      392.05      374.56     31.65 o 
   2  10   6        1.20       -4.39     17.77 o 
   3  10   6      553.91      553.70     37.11 o 
   4  10   6     1587.75     1691.68     59.95 o 
   5  10   6     2079.39     2082.27     77.30 o 
   6  10   6      420.90      396.55     35.13 o 
   7  10   6     1699.89     1615.96     62.53 o 
   8  10   6      356.06      323.58     33.45 o 
   9  10   6      674.83      782.73     47.01 o 
  10  10   6     1314.63     1294.01     58.63 o 
  11  10   6     2125.04     2021.04     72.30 o 
  12  10   6      601.21      643.94     44.77 o 
  13  10   6      281.09      349.71     33.33 o 
  14  10   6      337.23      340.71     31.75 o 
  15  10   6      259.58      336.89     59.07 o 
   1  11   6      446.27      442.97     34.52 o 
   2  11   6     1812.37     1811.21     63.38 o 
   3  11   6     1033.32      990.15     46.69 o 
   4  11   6      455.59      451.89     42.47 o 
   5  11   6     1394.00     1291.28     65.10 o 
   6  11   6       21.76       15.42     19.74 o 
   7  11   6      134.61      155.25     26.90 o 
   8  11   6       37.55       57.37     22.18 o 
   9  11   6      358.61      330.34     35.38 o 
  10  11   6      180.62      229.73     30.17 o 
  11  11   6      850.19      885.65     50.84 o 
  12  11   6      926.91      907.85     56.66 o 
  13  11   6       88.65      127.60     20.60 o 
   0  12   6     1286.56     1346.55     77.54 o 
   1  12   6      362.06      365.85     34.38 o 
   2  12   6       71.54       82.78     22.12 o 
   3  12   6      998.78     1078.65     62.47 o 
   4  12   6     1236.13     1282.60     68.37 o 
   5  12   6       46.15       72.23     27.59 o 
   6  12   6      332.43      356.68     41.59 o 
   7  12   6      175.71      150.55     27.36 o 
   8  12   6      482.46      467.17     39.92 o 
   9  12   6      606.37      589.76     42.83 o 
  10  12   6     1377.61     1445.20     60.08 o 
  11  12   6      568.68      596.91     42.12 o 
   1  13   6      269.73      305.73     38.48 o 
   2  13   6      502.75      563.09     48.27 o 
   3  13   6      585.44      531.05     47.75 o 
   4  13   6      627.65      686.41     52.80 o 
   5  13   6      530.06      584.27     48.89 o 
   6  13   6      680.59      638.39     51.98 o 
   7  13   6      779.66      789.30     48.77 o 
   8  13   6       69.00      100.09     19.84 o 
   9  13   6      637.92      737.75     95.88 o 
   0  14   6      583.31      665.60     90.48 o 
   1  14   6      808.89      729.24     52.18 o 
   2  14   6      199.60      231.36     31.74 o 
   3  14   6      195.12      222.81     31.39 o 
   4  14   6      308.03      322.65     62.01 o 
   5  14   6       72.87      157.07     45.98 o 
   6  14   6      130.93      355.54     62.99 o 
   2   0   7      368.80      430.43     17.45 o 
   4   0   7     2833.10     2935.23     68.82 o 
   6   0   7    16511.69    16719.53    327.30 o 
   8   0   7    27727.74    27747.65    765.83 o 
  10   0   7      987.64      931.92     34.65 o 
  12   0   7     1662.10     1551.48     60.46 o 
  14   0   7     2717.08     2595.83    103.31 o 
  16   0   7        4.46        4.61     23.13 o 
  18   0   7      879.18      884.93     63.98 o 
  20   0   7     1861.99     1911.81    139.98 o 
   0   1   7    34972.56    36691.45    796.91 o 
   1   1   7      151.10      183.41     14.03 o 
   2   1   7     3626.48     3495.97     67.85 o 
   3   1   7     2166.99     2082.61     35.81 o 
   4   1   7      953.27      944.46     20.78 o 
   5   1   7      229.91      288.84     13.10 o 
   6   1   7     4741.15     4700.85     72.05 o 
   7   1   7     1114.44     1129.34     25.09 o 
   8   1   7      790.33      813.08     21.24 o 
   9   1   7     1307.80     1235.83     28.25 o 
  10   1   7      158.21      163.40     12.58 o 
  11   1   7      272.45      255.61     16.49 o 
  12   1   7     2649.82     2504.50     55.31 o 
  13   1   7      101.01       89.20     17.06 o 
  14   1   7     6815.24     6574.53    151.56 o 
  15   1   7      768.49      740.93     37.99 o 
  16   1   7     6524.55     6230.17    146.74 o 
  17   1   7      228.14      248.59     26.04 o 
  18   1   7      412.17      496.39     36.56 o 
  19   1   7      113.13       78.81     24.80 o 
  20   1   7     1773.75     1965.72     78.52 o 
  21   1   7       43.54      190.45     42.54 o 
   1   2   7     1012.67     1027.66     27.52 o 
   2   2   7      779.93      751.43     23.03 o 
   3   2   7     4040.61     4125.25     75.81 o 
   4   2   7      564.41      564.59     22.34 o 
   5   2   7     1525.71     1577.02     37.79 o 
   6   2   7    15407.84    15475.69    272.05 o 
   7   2   7      677.74      634.71     19.79 o 
   8   2   7    18637.84    19263.58    341.44 o 
   9   2   7       41.50       68.56     12.12 o 
  10   2   7     2895.83     2738.37     54.39 o 
  11   2   7      762.27      768.55     27.40 o 
  12   2   7     3529.66     3256.59     68.08 o 
  13   2   7      358.79      370.68     31.93 o 
  14   2   7      729.48      827.36     40.42 o 
  15   2   7      538.75      586.73     39.67 o 
  16   2   7      819.09      733.97     45.60 o 
  17   2   7      924.00      957.75     67.33 o 
  18   2   7      289.09      351.56     46.68 o 
  19   2   7      115.37      169.22     35.04 o 
  20   2   7     1305.57     1449.62     82.48 o 
   0   3   7    38701.51    40576.41    893.89 o 
   1   3   7     1559.51     1648.22     38.88 o 
   2   3   7    11485.51    12016.71    195.85 o 
   3   3   7      164.30      181.59     14.09 o 
   4   3   7      502.63      504.69     19.99 o 
   5   3   7     8562.49     8238.61    154.59 o 
   6   3   7     2317.83     2210.85     47.95 o 
   7   3   7     2214.34     2102.68     53.72 o 
   8   3   7     1570.09     1555.75     44.66 o 
   9   3   7     3427.05     3449.02     98.85 o 
  10   3   7      392.60      378.78     27.33 o 
  11   3   7     1806.89     1712.58     54.77 o 
  12   3   7     1102.58      978.52     41.78 o 
  13   3   7       21.39       11.21     15.23 o 
  14   3   7     3226.53     3009.89     74.38 o 
  15   3   7      305.61      362.43     40.69 o 
  16   3   7     1222.02     1108.86     55.92 o 
  17   3   7      318.87      344.69     46.67 o 
  18   3   7      926.32      899.86     67.90 o 
  19   3   7      279.10      279.84     42.12 o 
  20   3   7     2059.85     2002.86    209.27 o 
   1   4   7     9272.67     8958.46    151.52 o 
   2   4   7      464.09      534.59     21.53 o 
   3   4   7     6824.32     6392.58    118.44 o 
   4   4   7     2011.88     1988.54     46.18 o 
   5   4   7      774.17      786.95     25.77 o 
   6   4   7    13504.65    13392.20    354.22 o 
   7   4   7      819.11      856.84     35.33 o 
   8   4   7     4538.40     4450.73    105.80 o 
   9   4   7      156.60      150.81     21.38 o 
  10   4   7      572.14      576.14     33.23 o 
  11   4   7     5124.43     4991.14    105.78 o 
  12   4   7     1386.69     1247.26     43.44 o 
  13   4   7     1577.94     1487.35     48.62 o 
  14   4   7     1813.03     1788.15     61.32 o 
  15   4   7      144.31      154.86     23.65 o 
  16   4   7      659.99      658.22     47.02 o 
  17   4   7     2850.36     2919.80    100.69 o 
  18   4   7      178.52      175.50     37.32 o 
  19   4   7      576.68      571.42     57.41 o 
  20   4   7     1011.44      867.50     95.39 o 
   0   5   7    11213.46    10705.72    238.18 o 
   1   5   7     1083.30     1107.84     32.49 o 
   2   5   7     3399.01     3403.21     69.83 o 
   3   5   7     4267.73     3985.18     93.44 o 
   4   5   7        1.83       13.97     11.09 o 
   5   5   7     5168.92     5037.57    118.53 o 
   6   5   7      677.30      704.22     34.16 o 
   7   5   7     1257.94     1207.34     50.96 o 
   8   5   7      904.38      977.11     40.76 o 
   9   5   7     1722.17     1620.66     54.70 o 
  10   5   7      821.58      805.14     36.00 o 
  11   5   7     1494.43     1383.01     45.58 o 
  12   5   7     2686.84     2564.06     76.29 o 
  13   5   7      334.37      409.52     32.86 o 
  14   5   7     4870.57     4662.99    121.67 o 
  15   5   7      446.65      503.91     36.06 o 
  16   5   7      493.82      487.80     36.47 o 
  17   5   7      174.06      239.49     32.07 o 
  18   5   7       73.94      109.53     25.39 o 
  19   5   7      944.02     1024.33     73.76 o 
   1   6   7      632.68      663.88     28.95 o 
   2   6   7     1220.26     1125.04     40.74 o 
   3   6   7     6205.25     6046.43    120.97 o 
   4   6   7     1228.86     1170.01     44.02 o 
   5   6   7      742.82      701.04     35.42 o 
   6   6   7     2260.52     2118.74     66.04 o 
   7   6   7      762.65      726.13     37.03 o 
   8   6   7     2061.32     2078.84     62.82 o 
   9   6   7       89.74       65.92     18.03 o 
  10   6   7      245.21      268.58     24.91 o 
  11   6   7     2072.54     1966.26     66.98 o 
  12   6   7      647.88      646.41     39.27 o 
  13   6   7     1831.20     1725.78     61.97 o 
  14   6   7     1246.56     1201.36     51.20 o 
  15   6   7      273.32      287.76     30.14 o 
  16   6   7      654.91      715.90     43.48 o 
  17   6   7     2416.23     2454.92     79.69 o 
  18   6   7      691.71      739.92     52.07 o 
  19   6   7      643.18      746.92     83.61 o 
   0   7   7      601.95      567.93     47.99 o 
   1   7   7      616.81      569.13     36.23 o 
   2   7   7     2519.92     2444.76     69.30 o 
   3   7   7     1090.40     1066.09     45.26 o 
   4   7   7      542.35      568.51     34.25 o 
   5   7   7     4309.34     4056.30     99.99 o 
   6   7   7      704.10      705.99     46.36 o 
   7   7   7      983.20      933.88     42.44 o 
   8   7   7       40.68       45.12     19.47 o 
   9   7   7     3234.94     3172.49     81.51 o 
  10   7   7      820.12      800.02     43.11 o 
  11   7   7     2743.33     2616.28     80.49 o 
  12   7   7     1088.48     1039.46     50.90 o 
  13   7   7      157.91      143.71     29.13 o 
  14   7   7      778.38      808.01     46.28 o 
  15   7   7      633.05      665.09     43.64 o 
  16   7   7      104.32      116.77     21.67 o 
  17   7   7      303.00      355.31     31.89 o 
  18   7   7       24.47       66.49     28.88 o 
   1   8   7     1006.83      993.01     43.01 o 
   2   8   7      349.15      293.64     27.47 o 
   3   8   7     4949.99     4720.53    119.28 o 
   4   8   7      464.50      428.58     31.77 o 
   5   8   7      500.93      483.35     33.19 o 
   6   8   7       38.22       38.71     19.26 o 
   7   8   7       70.65       82.58     20.80 o 
   8   8   7      342.50      359.27     27.61 o 
   9   8   7       79.71       69.10     21.40 o 
  10   8   7      147.05      146.26     24.85 o 
  11   8   7     1089.38     1021.00     50.05 o 
  12   8   7      209.50      217.33     28.25 o 
  13   8   7      611.39      681.22     43.74 o 
  14   8   7      155.27      141.31     24.79 o 
  15   8   7     1187.57     1171.55     55.35 o 
  16   8   7      939.27      978.52     51.92 o 
  17   8   7     1614.47     1646.00    118.13 o 
   0   9   7      292.53      247.58     39.39 o 
   1   9   7      226.31      208.76     26.49 o 
   2   9   7      321.74      322.46     30.14 o 
   3   9   7      715.33      696.95     39.79 o 
   4   9   7     1349.00     1336.14     52.38 o 
   5   9   7      742.86      723.55     41.45 o 
   6   9   7      271.14      306.02     30.10 o 
   7   9   7     1127.24     1150.18     59.32 o 
   8   9   7      655.71      621.25     41.47 o 
   9   9   7     2751.66     2621.39     82.69 o 
  10   9   7      767.53      806.22     67.90 o 
  11   9   7     2718.34     2670.78     85.48 o 
  12   9   7      619.01      659.06     44.59 o 
  13   9   7      268.16      363.28     35.00 o 
  14   9   7       16.86       85.24     20.29 o 
  15   9   7      105.01      128.72     24.06 o 
   1  10   7      133.66      132.63     24.13 o 
   2  10   7     1317.29     1279.88     53.74 o 
   3  10   7     2190.63     2160.20     76.90 o 
   4  10   7      839.93      805.92     44.04 o 
   5  10   7      879.67      841.55     44.42 o 
   6  10   7       11.01        5.33     20.32 o 
   7  10   7      194.09      202.61     32.60 o 
   8  10   7       93.31      105.53     28.36 o 
   9  10   7      358.32      390.56     36.14 o 
  10  10   7      121.38      116.66     25.73 o 
  11  10   7      960.33      915.74     51.12 o 
  12  10   7      512.08      577.90     41.91 o 
  13  10   7       66.79       95.25     22.74 o 
  14  10   7      109.56      152.96     34.99 o 
   0  11   7      421.97      397.20     49.46 o 
   1  11   7      384.52      349.51     32.53 o 
   2  11   7      253.54      207.15     28.24 o 
   3  11   7     1735.91     1733.56     63.02 o 
   4  11   7      711.14      742.44     43.49 o 
   5  11   7      478.40      489.94     45.34 o 
   6  11   7      491.59      537.37     46.55 o 
   7  11   7      122.95       91.10     29.08 o 
   8  11   7      309.07      341.14     40.39 o 
   9  11   7      905.75      872.64     50.50 o 
  10  11   7     1371.00     1387.69     60.78 o 
  11  11   7      608.11      574.66     40.91 o 
  12  11   7      162.72      181.96     23.34 o 
   1  12   7      169.04      153.07     26.02 o 
   2  12   7      853.38      935.42     49.81 o 
   3  12   7      956.94      975.27     59.81 o 
   4  12   7     1274.01     1268.34     67.69 o 
   5  12   7      406.76      410.93     43.42 o 
   6  12   7      654.57      706.49     53.27 o 
   7  12   7      481.90      570.67     61.58 o 
   8  12   7       99.42      143.42     28.41 o 
   9  12   7      162.81      193.33     35.23 o 
  10  12   7      177.51      201.64     37.43 o 
   0  13   7       80.01       45.80     29.86 o 
   1  13   7      448.93      466.32     36.39 o 
   2  13   7       44.03       45.56     22.93 o 
   3  13   7      300.27      305.49     36.62 o 
   4  13   7      480.03      604.29     49.02 o 
   5  13   7      136.36      202.03     29.65 o 
   6  13   7      179.23      267.12     36.27 o 
   7  13   7        5.96       62.17     37.30 o 
   1  14   7      380.71      353.74     57.59 o 
   2  14   7      505.00      496.09     71.83 o 
   3  14   7       80.39       88.52     34.20 o 
   4  14   7       20.28      161.82     49.74 o 
   0   0   8    19117.00    19069.70    772.28 o 
   4   0   8      764.08      771.39     61.44 o 
   6   0   8     3117.34     3327.39    179.41 o 
   8   0   8      689.09      580.96     43.59 o 
  10   0   8      322.65      314.94     35.87 o 
  12   0   8     6276.26     5960.92    199.43 o 
   1   1   8      627.23      593.31     20.07 o 
   2   1   8       55.44       73.14     15.26 o 
   3   1   8     1080.95     1029.60     27.96 o 
   4   1   8      614.83      658.95     21.88 o 
   5   1   8     1056.63     1127.34     30.01 o 
   6   1   8    14595.09    14415.27    258.36 o 
   7   1   8      460.89      477.86     20.19 o 
   8   1   8    10391.40    10253.21    175.08 o 
   9   1   8      216.94      251.85     17.15 o 
  10   1   8     1510.39     1452.98     59.51 o 
  11   1   8      917.59      888.78     34.99 o 
  12   1   8     2170.36     2089.44     64.19 o 
  13   1   8      308.60      326.76     32.37 o 
  14   1   8      709.63      736.17     44.06 o 
  15   1   8       53.99       92.71     40.33 o 
  16   1   8      143.57      131.88     41.72 o 
  17   1   8      806.43      874.21     87.21 o 
  18   1   8      169.56      166.89     46.63 o 
   0   2   8    16616.08    16433.10    714.55 o 
   1   2   8      201.59      222.96     24.03 o 
   2   2   8     6195.46     5937.64    136.38 o 
   3   2   8     1655.36     1641.45     56.81 o 
   4   2   8      108.43      125.88     12.38 o 
   5   2   8      367.48      382.06     18.79 o 
   6   2   8     2216.65     2190.15     49.98 o 
   7   2   8      729.00      689.93     28.34 o 
   8   2   8      158.86      179.31     15.77 o 
   9   2   8     2502.65     2479.96     60.94 o 
  10   2   8     1804.35     1681.88     48.83 o 
  11   2   8      235.90      222.34     22.00 o 
  12   2   8      608.70      599.57     37.69 o 
  13   2   8      238.73      234.00     24.78 o 
  14   2   8     2985.84     2962.96     97.46 o 
  15   2   8      269.85      296.14     33.27 o 
  16   2   8     1478.40     1487.81     77.03 o 
  17   2   8       13.09       18.51     24.47 o 
  18   2   8     2025.38     1977.59     95.56 o 
  19   2   8      349.30      488.24     71.17 o 
  20   2   8     1273.11     1319.91    100.79 o 
   1   3   8     6395.28     6108.62    108.49 o 
   2   3   8     2194.24     2113.09     52.79 o 
   3   3   8     2335.66     2355.32     50.45 o 
   4   3   8     1401.21     1359.54     35.09 o 
   5   3   8      577.66      607.78     23.17 o 
   6   3   8     6135.03     6067.24    110.76 o 
   7   3   8      136.21      169.37     23.12 o 
   8   3   8    10850.20    11008.66    205.87 o 
   9   3   8     1054.19      992.55     37.72 o 
  10   3   8     1309.13     1225.13     46.54 o 
  11   3   8     1855.55     1858.96     58.81 o 
  12   3   8     1148.46     1124.96     45.64 o 
  13   3   8      171.25      162.24     35.42 o 
  14   3   8      540.84      465.34     32.56 o 
  15   3   8      359.85      413.70     50.07 o 
  16   3   8      487.09      538.07     53.44 o 
  17   3   8     2350.20     2274.28    107.64 o 
  18   3   8      531.54      633.09     58.64 o 
  19   3   8      531.81      604.19     56.18 o 
   0   4   8    20181.90    20025.80    561.58 o 
   1   4   8      322.17      364.19     19.83 o 
   2   4   8     3080.46     3214.60     65.43 o 
   3   4   8      590.02      609.38     23.95 o 
   4   4   8     1172.50     1131.29     33.18 o 
   5   4   8     5416.13     5090.54     96.52 o 
   6   4   8      772.83      746.41     30.72 o 
   7   4   8     2168.92     1984.22     56.25 o 
   8   4   8      700.71      724.38     36.13 o 
   9   4   8     1919.92     1858.16     59.81 o 
  10   4   8      109.14      113.07     21.80 o 
  11   4   8      857.19      880.82     41.67 o 
  12   4   8     2586.14     2558.75     75.44 o 
  13   4   8      108.83      157.13     26.33 o 
  14   4   8     2082.06     2078.61     78.47 o 
  15   4   8      918.20      955.65     51.31 o 
  16   4   8      584.34      643.80     58.04 o 
  17   4   8      224.18      193.38     40.89 o 
  18   4   8      403.48      401.78     49.02 o 
  19   4   8      293.43      343.06     39.45 o 
   1   5   8     1283.08     1204.18     48.63 o 
   2   5   8      278.62      295.38     19.32 o 
   3   5   8     4611.71     4588.16     87.28 o 
   4   5   8     1954.41     1792.86     45.94 o 
   5   5   8      202.88      171.07     20.08 o 
   6   5   8     6846.77     6469.71    169.25 o 
   7   5   8     1073.83     1032.83     43.07 o 
   8   5   8      295.77      342.12     28.41 o 
   9   5   8      657.71      664.01     37.38 o 
  10   5   8      326.72      328.26     28.98 o 
  11   5   8     1306.53     1260.46     49.36 o 
  12   5   8     1477.05     1322.76     51.41 o 
  13   5   8     1923.19     1938.00     74.20 o 
  14   5   8     1516.49     1671.27     69.61 o 
  15   5   8      382.79      460.14     51.46 o 
  16   5   8      228.88      276.93     33.58 o 
  17   5   8     2673.45     2788.71    124.02 o 
  18   5   8      802.51      942.94     75.76 o 
   0   6   8      347.35      310.33     30.07 o 
   1   6   8      484.24      476.17     24.60 o 
   2   6   8     4581.13     4522.58     97.13 o 
   3   6   8     2615.66     2408.04     62.22 o 
   4   6   8      127.61      108.24     20.99 o 
   5   6   8     2196.32     2199.87     65.96 o 
   6   6   8     1599.45     1540.32     53.57 o 
   7   6   8     1276.09     1164.17     46.19 o 
   8   6   8      204.79      244.53     26.40 o 
   9   6   8     2547.95     2552.04     75.25 o 
  10   6   8     1435.62     1374.29     52.07 o 
  11   6   8     2014.79     1849.07     72.57 o 
  12   6   8     1220.69     1188.31     59.05 o 
  13   6   8       78.75       93.42     25.20 o 
  14   6   8     3015.98     2919.64    102.16 o 
  15   6   8      387.63      403.58     34.62 o 
  16   6   8      192.90      198.26     26.36 o 
  17   6   8       14.62       45.48     16.29 o 
  18   6   8      252.67      312.72     42.13 o 
   1   7   8     1386.36     1318.62     49.37 o 
   2   7   8      141.06      126.57     22.07 o 
   3   7   8     4271.01     4236.43    109.34 o 
   4   7   8     1825.94     1668.02     58.47 o 
   5   7   8     2305.13     2110.45     64.73 o 
   6   7   8       96.93       88.56     20.90 o 
   7   7   8      242.01      239.05     26.79 o 
   8   7   8      213.57      206.77     25.60 o 
   9   7   8      105.11      123.29     22.67 o 
  10   7   8      255.86      253.63     32.99 o 
  11   7   8     1579.04     1571.45     67.87 o 
  12   7   8       37.97       53.68     23.99 o 
  13   7   8      861.61      892.68     55.73 o 
  14   7   8      481.77      451.73     36.50 o 
  15   7   8      536.94      595.40     52.45 o 
  16   7   8      855.58      916.42     49.15 o 
  17   7   8     1988.30     2082.18     71.91 o 
   0   8   8      695.80      717.37     54.69 o 
   1   8   8      184.50      192.17     25.62 o 
   2   8   8      763.45      767.49     41.11 o 
   3   8   8      660.11      683.67     49.22 o 
   4   8   8      804.03      833.25     42.44 o 
   5   8   8     2008.23     2004.51     67.39 o 
   6   8   8      176.44      159.46     24.67 o 
   7   8   8      771.26      823.15     42.89 o 
   8   8   8      985.46      969.37     46.60 o 
   9   8   8     3206.90     2993.47    104.68 o 
  10   8   8      864.67      898.57     54.76 o 
  11   8   8     3037.09     3015.83    103.93 o 
  12   8   8      490.16      524.53     48.93 o 
  13   8   8      671.49      726.20     45.48 o 
  14   8   8      143.94      171.81     24.83 o 
  15   8   8      159.27      207.89     24.92 o 
  16   8   8      383.73      439.04     46.19 o 
   1   9   8      641.14      715.34     40.53 o 
   2   9   8     1452.12     1375.45     54.80 o 
   3   9   8     3934.97     3926.90    103.66 o 
   4   9   8      521.28      531.00     36.63 o 
   5   9   8     1105.54     1111.75     50.85 o 
   6   9   8      491.27      484.03     36.12 o 
   7   9   8      100.49       86.61     20.94 o 
   8   9   8      289.23      304.16     37.54 o 
   9   9   8       10.14       18.19     23.43 o 
  10   9   8      159.92      201.53     32.11 o 
  11   9   8      962.41      951.39     59.07 o 
  12   9   8     1128.67     1035.62     61.56 o 
  13   9   8      359.63      407.22     34.03 o 
  14   9   8      115.33      155.91     23.45 o 
   0  10   8      183.36      247.69     40.68 o 
   1  10   8      106.00       93.92     23.97 o 
   2  10   8      379.52      346.43     32.73 o 
   3  10   8     1862.19     1830.87     65.56 o 
   4  10   8     1102.76     1098.68     51.15 o 
   5  10   8     1531.38     1446.43     56.43 o 
   6  10   8      543.22      517.92     46.06 o 
   7  10   8      123.49      150.55     38.95 o 
   8  10   8      511.96      508.03     46.41 o 
   9  10   8     1918.91     1871.32     80.27 o 
  10  10   8     1295.82     1229.68     66.60 o 
  11  10   8     1792.00     1851.98     79.74 o 
  12  10   8      475.32      561.27     46.95 o 
  13  10   8       64.74       89.65     28.20 o 
   1  11   8       84.35       93.52     23.33 o 
   2  11   8      984.91      977.72     49.60 o 
   3  11   8     2228.24     2217.29     74.22 o 
   4  11   8     3054.28     3118.36     93.35 o 
   5  11   8      391.15      411.69     42.63 o 
   6  11   8      339.96      414.87     43.27 o 
   7  11   8      122.20      103.89     28.66 o 
   8  11   8       41.79       99.27     25.63 o 
   9  11   8      256.25      264.44     35.48 o 
  10  11   8      205.04      244.45     33.54 o 
  11  11   8      168.29      233.82     39.35 o 
   0  12   8      398.40      367.26     50.42 o 
   1  12   8      475.21      496.53     38.77 o 
   2  12   8      217.38      244.36     30.30 o 
   3  12   8      862.97      916.52     59.13 o 
   4  12   8      702.02      770.26     56.41 o 
   5  12   8      527.18      637.42     51.29 o 
   6  12   8      773.83      924.97     58.91 o 
   7  12   8       80.30      146.24     27.15 o 
   8  12   8      131.00      134.38     25.86 o 
   1  13   8      185.13      199.21     25.77 o 
   2  13   8     1049.19     1170.59     66.24 o 
   3  13   8      189.84      296.74     55.09 o 
   4  13   8      415.47      482.05     45.82 o 
   5  13   8      650.61      597.04     82.14 o 
   2   0   9     1745.71     1573.42     70.08 o 
   4   0   9     1046.31     1009.13     56.25 o 
   6   0   9     2091.67     2163.76     92.28 o 
   8   0   9     6468.09     6729.54    213.14 o 
  10   0   9      784.96      731.16    127.13 o 
  12   0   9     2991.68     3023.01    175.07 o 
  14   0   9      316.10      297.29     66.27 o 
   0   1   9     9617.06     9669.50    401.68 o 
   1   1   9       75.03       78.18     17.05 o 
   2   1   9      750.11      701.94     34.42 o 
   3   1   9      324.79      282.11     24.84 o 
   4   1   9      174.54      197.99     26.52 o 
   5   1   9     2452.15     2138.04     61.63 o 
   6   1   9      258.00      237.23     24.29 o 
   7   1   9     2839.83     2589.82     72.08 o 
   8   1   9      221.41      179.53     22.76 o 
   9   1   9     2034.36     1870.02     79.44 o 
  10   1   9      629.53      649.65     42.81 o 
  11   1   9      285.18      224.92     30.43 o 
  12   1   9     2214.40     2018.28     98.66 o 
  13   1   9       52.54       61.39     31.91 o 
  14   1   9     4444.98     4270.92    238.39 o 
  15   1   9      255.40      197.65     55.79 o 
   1   2   9      930.50      914.12     38.13 o 
   2   2   9      845.72      776.21     36.69 o 
   3   2   9     3138.50     2853.83    107.86 o 
   4   2   9     1035.55      937.89     39.72 o 
   5   2   9       72.50       88.26     18.87 o 
   6   2   9     4919.25     4823.47    108.68 o 
   7   2   9      220.95      211.91     23.85 o 
   8   2   9     3961.08     3936.38    117.72 o 
   9   2   9      797.30      843.09     47.99 o 
  10   2   9       47.83       21.45     20.60 o 
  11   2   9      224.88      257.53     31.30 o 
  12   2   9     1065.12     1010.56     63.03 o 
  13   2   9      489.72      523.41     73.46 o 
  14   2   9      763.21      924.44     92.28 o 
  15   2   9      296.36      332.80     68.72 o 
   0   3   9     8487.02     8500.45    369.94 o 
   1   3   9      440.67      507.23     30.12 o 
   2   3   9     9792.63     9368.41    200.25 o 
   3   3   9     2110.00     1957.87     51.68 o 
   4   3   9      134.51      153.09     16.96 o 
   5   3   9      328.90      381.07     37.24 o 
   6   3   9      479.14      540.83     26.04 o 
   7   3   9       89.57      112.48     18.53 o 
   8   3   9      134.92      154.32     22.65 o 
   9   3   9     6768.52     6467.60    148.29 o 
  10   3   9      342.90      374.84     30.20 o 
  11   3   9     1239.60     1240.62     55.43 o 
  12   3   9      741.51      787.64     45.96 o 
  13   3   9      163.61      156.65     25.97 o 
  14   3   9     3356.79     3413.26    129.99 o 
   1   4   9      399.64      415.90     21.93 o 
   2   4   9      320.54      335.02     20.08 o 
   3   4   9     2071.94     2023.96     57.67 o 
   4   4   9      994.08     1009.09     33.51 o 
   5   4   9      544.58      588.20     25.05 o 
   6   4   9     6341.83     6083.89    146.59 o 
   7   4   9      762.72      765.92     35.56 o 
   8   4   9     3193.65     3207.13     77.26 o 
   9   4   9      194.10      213.68     25.67 o 
  10   4   9      608.55      644.58     36.28 o 
  11   4   9     1996.41     1927.60     61.71 o 
  12   4   9     1141.65     1187.92     47.34 o 
  13   4   9      131.51      153.23     28.67 o 
  14   4   9      353.56      373.21     46.47 o 
  15   4   9      415.56      385.65     64.63 o 
  16   4   9       77.08      143.66     44.01 o 
  17   4   9     2192.27     2417.62    151.84 o 
  18   4   9      565.41      664.13     73.63 o 
   0   5   9     2688.94     2415.02     77.49 o 
   1   5   9       56.70       62.50     13.87 o 
   2   5   9      356.98      407.52     23.34 o 
   3   5   9     1807.38     1641.75     44.85 o 
   4   5   9      374.81      347.42     25.33 o 
   5   5   9     1841.23     1752.87     78.24 o 
   6   5   9      875.46      814.58     35.40 o 
   7   5   9     1058.28      935.43     42.78 o 
   8   5   9      117.93      118.53     21.89 o 
   9   5   9     4244.17     4015.95    104.38 o 
  10   5   9      945.39      964.55     44.03 o 
  11   5   9      672.25      745.14     41.35 o 
  12   5   9     2347.67     2367.62     75.64 o 
  13   5   9       50.86       59.45     22.44 o 
  14   5   9     1814.48     1713.94    108.13 o 
  15   5   9      824.18      869.82     52.66 o 
  16   5   9      638.32      852.00     64.25 o 
  17   5   9      180.08      153.77     30.62 o 
   1   6   9     1384.33     1396.62     40.45 o 
   2   6   9      874.04      817.33     32.44 o 
   3   6   9     4318.08     4161.74    105.67 o 
   4   6   9     1613.28     1471.25     53.60 o 
   5   6   9      125.22      139.28     23.02 o 
   6   6   9     4389.72     4223.00    109.20 o 
   7   6   9      291.59      290.52     28.03 o 
   8   6   9     1106.78     1114.93     46.70 o 
   9   6   9        5.51       71.81     59.93 o 
  10   6   9      581.79      579.72     40.99 o 
  11   6   9      693.53      721.26     40.99 o 
  12   6   9       78.45       95.72     25.33 o 
  13   6   9     1369.69     1409.99     64.27 o 
  14   6   9       75.27      120.54     26.67 o 
  15   6   9      348.24      433.83     39.90 o 
  16   6   9      740.02      734.03     49.76 o 
  17   6   9     2224.69     2061.37    141.45 o 
   0   7   9     1364.29     1367.08     71.67 o 
   1   7   9       52.43       84.17     20.50 o 
   2   7   9      609.44      633.87     37.74 o 
   3   7   9     1459.75     1393.33     51.87 o 
   4   7   9     1039.13     1044.88     44.89 o 
   5   7   9     2448.30     2403.60     73.31 o 
   6   7   9       24.44       36.79     18.69 o 
   7   7   9       51.33       52.73     19.86 o 
   8   7   9      624.06      674.16     50.11 o 
   9   7   9     2323.50     2283.06     84.50 o 
  10   7   9      209.89      225.64     27.49 o 
  11   7   9     2462.28     2338.06     88.72 o 
  12   7   9      696.70      720.23     50.41 o 
  13   7   9       16.30       37.53     22.65 o 
  14   7   9      372.95      383.57     38.97 o 
  15   7   9      146.15      231.44     29.44 o 
  16   7   9       22.38       70.10     16.73 o 
   1   8   9      307.41      286.78     29.49 o 
   2   8   9     1133.91     1121.83     48.07 o 
   3   8   9     5448.04     5194.94    128.32 o 
   4   8   9      566.17      589.56     38.45 o 
   5   8   9     1147.85     1090.34     48.93 o 
   6   8   9      330.48      362.54     32.31 o 
   7   8   9      186.93      201.29     26.75 o 
   8   8   9        1.86       -5.04     17.75 o 
   9   8   9       70.20       82.61     26.55 o 
  10   8   9     1185.88     1141.71     60.85 o 
  11   8   9      561.56      526.60     45.86 o 
  12   8   9      488.26      545.76     83.82 o 
  13   8   9      610.54      637.54     48.80 o 
  14   8   9       79.74      159.99     24.62 o 
  15   8   9     1380.72     1428.65     80.73 o 
   0   9   9      986.92      964.59     68.16 o 
   1   9   9        5.41       -3.83     18.01 o 
   2   9   9     1722.74     1749.07     62.71 o 
   3   9   9     1010.33     1041.90     49.89 o 
   4   9   9     1354.64     1296.61     54.02 o 
   5   9   9     2369.16     2329.83     75.68 o 
   6   9   9      357.84      302.15     35.49 o 
   7   9   9      127.70      158.10     24.84 o 
   8   9   9      272.40      282.98     42.44 o 
   9   9   9     2493.61     2408.40     91.38 o 
  10   9   9     2099.26     2118.16     83.64 o 
  11   9   9     2976.29     2935.97    105.81 o 
  12   9   9      428.76      541.10     45.46 o 
  13   9   9      461.61      453.18     40.18 o 
   1  10   9     1602.07     1617.96     60.81 o 
   2  10   9     1555.44     1627.00     61.75 o 
   3  10   9     2719.81     2600.54     82.85 o 
   4  10   9     1694.17     1605.73     61.61 o 
   5  10   9     1044.55     1046.78     51.91 o 
   6  10   9      173.11      181.18     27.32 o 
   7  10   9       54.58       68.66     35.61 o 
   8  10   9       12.76       22.93     22.47 o 
   9  10   9      324.38      445.82     42.38 o 
  10  10   9      107.70      181.10     27.72 o 
  11  10   9      965.97     1002.27     75.22 o 
  12  10   9      508.02      430.13     74.36 o 
   0  11   9      452.02      616.76    115.11 o 
   1  11   9      203.77      210.51     29.19 o 
   2  11   9      178.97      230.88     29.98 o 
   3  11   9     1542.55     1520.18     60.42 o 
   4  11   9     1530.79     1587.59     62.27 o 
   5  11   9      831.65      901.37     58.53 o 
   6  11   9      596.77      595.69     49.73 o 
   7  11   9        3.29      100.87     42.79 o 
   8  11   9      612.05      734.01     53.27 o 
   9  11   9      631.37      741.51     64.85 o 
   1  12   9      216.51      274.16     30.82 o 
   2  12   9     1674.38     1637.88     63.32 o 
   3  12   9      871.42      942.62     49.61 o 
   4  12   9     1094.15     1133.50     65.17 o 
   5  12   9      911.10      976.68     60.96 o 
   6  12   9       40.88       31.92     31.66 o 
   0  13   9      541.36      626.66     78.37 o 
   1  13   9       99.27      154.02     43.77 o 
   2  13   9      426.36      566.28     77.39 o 
   0   0  10     2267.28     2392.42    141.04 o 
   2   0  10     2644.00     2663.44    104.74 o 
   4   0  10      465.85      516.73     46.77 o 
   6   0  10      652.17      603.81     48.76 o 
   8   0  10      892.34      786.60     57.30 o 
  10   0  10      132.37      107.50     49.58 o 
  12   0  10      547.60      575.77     79.68 o 
  14   0  10     6957.25     6559.94    327.56 o 
   1   1  10     1358.37     1304.94     47.82 o 
   2   1  10       36.32       16.35     16.86 o 
   3   1  10      126.12       80.53     19.87 o 
   4   1  10      845.23      838.56     40.31 o 
   5   1  10       81.32       63.19     18.90 o 
   6   1  10     2365.70     2376.36     67.85 o 
   7   1  10      129.59      145.19     22.09 o 
   8   1  10     2984.64     3007.52     87.37 o 
   9   1  10      536.33      497.76     39.98 o 
  10   1  10      599.14      525.68     43.49 o 
  11   1  10      620.96      605.69     57.29 o 
  12   1  10     2494.41     2477.00    112.74 o 
  13   1  10      256.37      376.64     50.71 o 
  14   1  10      915.83      979.25    106.19 o 
  15   1  10       82.88       56.94     47.78 o 
   0   2  10    14318.39    14347.10    417.02 o 
   1   2  10      239.28      195.32     23.91 o 
   2   2  10     1076.21     1080.31     44.77 o 
   3   2  10      923.50      906.24     40.87 o 
   4   2  10       74.43       73.13     19.51 o 
   5   2  10      550.55      524.43     33.27 o 
   6   2  10      240.18      224.03     25.36 o 
   7   2  10      204.09      237.02     25.69 o 
   8   2  10      465.97      528.63     40.64 o 
   9   2  10     3902.29     3784.50    116.43 o 
  10   2  10       71.12       62.88     23.35 o 
  11   2  10      610.13      635.38     45.71 o 
  12   2  10     2368.99     2400.77    128.36 o 
  13   2  10       30.06       59.39     45.16 o 
  14   2  10     1551.56     1534.74    125.00 o 
  15   2  10      101.29      129.09     50.89 o 
  16   2  10     1037.74     1152.69    107.66 o 
   1   3  10      823.51      864.66     40.61 o 
   2   3  10      785.65      780.25     39.09 o 
   3   3  10     2479.05     2380.26     69.74 o 
   4   3  10     1107.64     1124.88     44.69 o 
   5   3  10      117.83      110.02     20.53 o 
   6   3  10     3412.37     3387.01    104.26 o 
   7   3  10      415.44      408.70     37.18 o 
   8   3  10     4939.42     5014.89    144.14 o 
   9   3  10      107.40      137.81     28.12 o 
  10   3  10       16.81       20.58     21.87 o 
  11   3  10      376.88      385.92     46.26 o 
  12   3  10      548.47      468.33     61.68 o 
  13   3  10      107.36      133.32     27.43 o 
  14   3  10      551.98      542.39     80.66 o 
  15   3  10      172.40      233.81     51.21 o 
   0   4  10     4398.29     4259.10    173.84 o 
   1   4  10      538.75      538.53     33.71 o 
   2   4  10     4246.83     4058.23    104.53 o 
   3   4  10      657.58      609.97     35.79 o 
   4   4  10      237.67      215.03     24.96 o 
   5   4  10     1492.22     1455.95     61.01 o 
   6   4  10      547.55      520.70     41.06 o 
   7   4  10     1137.06     1105.24     56.74 o 
   8   4  10        1.55        0.72     21.77 o 
   9   4  10     3170.26     3114.96    104.92 o 
  10   4  10      577.66      572.52     53.83 o 
  11   4  10     1989.83     1837.48     87.03 o 
  12   4  10     1428.41     1424.79     81.40 o 
  13   4  10       62.15       80.57     28.72 o 
  14   4  10     2013.26     2048.56     94.68 o 
   1   5  10     1125.09     1199.73     47.48 o 
   2   5  10      280.82      271.41     27.52 o 
   3   5  10     2844.23     2745.64     78.35 o 
   4   5  10     1472.63     1459.25     62.07 o 
   5   5  10      116.68       79.19     24.77 o 
   6   5  10     4122.35     4031.91    120.85 o 
   7   5  10      469.87      409.71     46.48 o 
   8   5  10     1322.90     1170.34     71.92 o 
   9   5  10       29.96       45.44     27.17 o 
  10   5  10      493.96      520.80     51.20 o 
  11   5  10      672.59      665.70     57.19 o 
  12   5  10      573.49      588.80     55.62 o 
  13   5  10      787.81      755.43     83.61 o 
  14   5  10       94.25      136.46     40.74 o 
  15   5  10      333.32      290.42     46.30 o 
   0   6  10      706.62      738.52     45.51 o 
   1   6  10      161.45      174.61     18.94 o 
   2   6  10     1478.23     1401.63     41.58 o 
   3   6  10      680.44      644.21     33.31 o 
   4   6  10      291.03      342.72     29.37 o 
   5   6  10     3419.93     3318.71     91.22 o 
   6   6  10      232.82      227.26     26.19 o 
   7   6  10      155.32      181.55     24.29 o 
   8   6  10      310.18      335.32     36.00 o 
   9   6  10     2235.69     2169.81     82.02 o 
  10   6  10      306.55      335.38     35.20 o 
  11   6  10     2106.49     2084.10     79.73 o 
  12   6  10     1097.86     1113.31     67.32 o 
  13   6  10       24.07       84.92     36.00 o 
  14   6  10     2068.44     2086.95    137.44 o 
  15   6  10      390.35      443.08     60.54 o 
  16   6  10      206.75      277.50     40.25 o 
   1   7  10      773.36      794.90     42.89 o 
   2   7  10      459.43      463.81     33.80 o 
   3   7  10     1831.94     1821.39     63.23 o 
   4   7  10      873.02      834.41     41.79 o 
   5   7  10      804.74      773.73     42.13 o 
   6   7  10     2392.58     2283.36     73.74 o 
   7   7  10      272.83      272.75     29.62 o 
   8   7  10      420.96      416.81     34.16 o 
   9   7  10      214.79      270.00     28.41 o 
  10   7  10     1577.21     1598.79     59.61 o 
  11   7  10     1120.84     1166.68     59.40 o 
  12   7  10      341.83      367.23     35.44 o 
  13   7  10      325.49      381.69     43.78 o 
  14   7  10      117.49      183.48     27.37 o 
  15   7  10      463.26      399.56     56.94 o 
   0   8  10      253.78      211.86     38.58 o 
   1   8  10       14.61       37.28     20.07 o 
   2   8  10     1206.16     1237.05     51.69 o 
   3   8  10     2190.21     2062.74     69.84 o 
   4   8  10      528.38      527.86     37.72 o 
   5   8  10      896.56      849.59     44.98 o 
   6   8  10      217.05      228.25     27.39 o 
   7   8  10       44.07       86.72     20.83 o 
   8   8  10      339.71      355.50     33.05 o 
   9   8  10     2659.64     2681.31     84.29 o 
  10   8  10     1563.56     1437.87     67.86 o 
  11   8  10     2732.93     2867.81    118.88 o 
  12   8  10      342.10      352.56     36.04 o 
  13   8  10      169.80      188.34     25.76 o 
  14   8  10       46.97      138.73     28.71 o 
   1   9  10      606.29      549.06     38.32 o 
   2   9  10      521.62      501.26     36.93 o 
   3   9  10     4748.86     4339.91    128.05 o 
   4   9  10     3024.90     2958.05     88.49 o 
   5   9  10      750.62      766.35     43.95 o 
   6   9  10       67.08       20.00     29.00 o 
   7   9  10        0.73        6.05     18.57 o 
   8   9  10      401.42      419.27     41.61 o 
   9   9  10       66.28       83.96     25.03 o 
  10   9  10      401.94      429.38     41.01 o 
  11   9  10      346.09      464.89     40.73 o 
  12   9  10     1071.53     1048.24     71.58 o 
   0  10  10      660.27      714.48     96.70 o 
   1  10  10      155.17      177.79     33.46 o 
   2  10  10       92.99      118.86     24.78 o 
   3  10  10     1046.80     1068.26     52.77 o 
   4  10  10     1532.33     1363.69     58.46 o 
   5  10  10     2844.32     2948.97     91.87 o 
   6  10  10      190.42      207.10     27.58 o 
   7  10  10      231.40      327.29     38.61 o 
   8  10  10      609.47      466.40     41.69 o 
   9  10  10      610.43      728.71     65.86 o 
  10  10  10     1223.41     1393.01    129.01 o 
   1  11  10      122.20      148.76     24.82 o 
   2  11  10     2600.69     2613.54     84.77 o 
   3  11  10     1419.61     1497.93     59.89 o 
   4  11  10      611.82      655.31     43.35 o 
   5  11  10      640.12      660.87     50.42 o 
   6  11  10      456.19      483.12     43.28 o 
   7  11  10       33.76       62.43     25.51 o 
   8  11  10      268.92      391.47     44.70 o 
   0  12  10      245.20      292.43     41.24 o 
   1  12  10      271.07      285.08     28.46 o 
   2  12  10      384.80      478.61     36.06 o 
   3  12  10     1111.64     1281.06     84.51 o 
   2   0  11     1003.44      998.46     61.81 o 
   4   0  11     1287.28     1182.01     67.24 o 
   6   0  11     2881.52     3043.37    165.83 o 
   8   0  11     8307.10     8379.54    393.01 o 
  10   0  11      361.96      373.87     70.52 o 
  12   0  11      451.02      497.40     84.92 o 
  14   0  11     1866.62     1698.19    135.48 o 
   0   1  11     7154.42     7429.67    236.01 o 
   1   1  11      110.65      121.67     23.66 o 
   2   1  11      663.87      681.30     38.68 o 
   3   1  11     1323.35     1263.35     49.43 o 
   4   1  11      433.52      428.95     32.34 o 
   5   1  11       10.90        8.57     17.73 o 
   6   1  11     1350.21     1411.69     52.55 o 
   7   1  11      186.23      155.72     24.43 o 
   8   1  11       87.72       56.49     24.93 o 
   9   1  11      134.64      121.10     27.14 o 
  10   1  11       37.17       28.07     22.74 o 
  11   1  11       77.22      142.42     37.18 o 
  12   1  11      946.58      963.70     74.32 o 
  13   1  11       93.24      112.12     45.73 o 
  14   1  11     2557.19     2252.69    158.06 o 
  15   1  11      425.81      443.90     78.21 o 
   1   2  11      320.63      254.61     27.38 o 
   2   2  11      133.98      174.07     23.73 o 
   3   2  11     2146.89     1990.75     72.01 o 
   4   2  11       21.77       56.77     19.44 o 
   5   2  11       38.40       35.19     19.12 o 
   6   2  11     3281.13     3267.63     89.12 o 
   7   2  11      440.50      447.34     39.78 o 
   8   2  11     5493.06     5189.23    198.25 o 
   9   2  11      124.06       87.44     27.35 o 
  10   2  11      309.90      356.29     37.65 o 
  11   2  11      101.65      115.83     25.90 o 
  12   2  11     2250.35     2341.08    111.12 o 
  13   2  11      109.69      241.99     59.07 o 
  14   2  11      378.43      359.80     73.79 o 
  15   2  11      358.56      452.24     74.94 o 
   0   3  11     6942.51     6990.23    222.36 o 
   1   3  11      151.97      150.06     23.19 o 
   2   3  11     5728.01     5726.15    134.85 o 
   3   3  11       82.64      120.06     22.72 o 
   4   3  11      218.76      210.61     26.14 o 
   5   3  11     2502.25     2543.25     75.69 o 
   6   3  11      716.38      690.68     46.94 o 
   7   3  11      105.72       62.40     24.87 o 
   8   3  11      120.92      129.32     35.62 o 
   9   3  11     1554.21     1500.20     66.58 o 
  10   3  11      279.07      298.27     35.36 o 
  11   3  11      615.56      661.95     47.86 o 
  12   3  11      255.85      267.83     39.85 o 
  13   3  11      120.17      141.37     56.12 o 
  14   3  11     3282.29     3077.66    192.25 o 
  15   3  11      217.75      245.26     57.10 o 
   1   4  11     3993.35     3851.44    100.90 o 
   2   4  11      175.25      152.49     23.97 o 
   3   4  11      671.55      664.45     42.84 o 
   4   4  11      143.80      116.79     21.88 o 
   5   4  11      577.79      539.27     42.73 o 
   6   4  11     4465.75     4254.09    135.29 o 
   7   4  11     1153.66     1093.17     57.94 o 
   8   4  11     1968.23     2065.25     80.91 o 
   9   4  11     1122.15     1188.96     60.43 o 
  10   4  11      107.14       99.19     49.82 o 
  11   4  11      713.18      746.30     65.37 o 
  12   4  11      425.92      474.49     50.62 o 
  13   4  11      115.15      143.04     31.43 o 
  14   4  11      689.67      616.84     83.45 o 
   0   5  11     3850.35     3785.72    138.88 o 
   1   5  11      945.31      928.87     43.93 o 
   2   5  11     1485.13     1392.98     62.94 o 
   3   5  11      998.93      948.51     53.99 o 
   4   5  11       66.65       61.65     24.26 o 
   5   5  11      655.77      644.48     87.27 o 
   6   5  11        3.43      -15.07     20.31 o 
   7   5  11      677.73      757.34     53.52 o 
   8   5  11      257.09      287.91     43.48 o 
   9   5  11     2161.28     2214.08    104.29 o 
  10   5  11       20.61       31.69     26.46 o 
  11   5  11     1461.45     1498.87     91.46 o 
  12   5  11     2193.60     2170.20    179.00 o 
  13   5  11       28.82      104.39     36.98 o 
  14   5  11     1540.35     1524.10    110.28 o 
   1   6  11      407.85      353.63     31.71 o 
   2   6  11       12.85       24.77     20.31 o 
   3   6  11     2439.46     2320.59     86.71 o 
   4   6  11     1951.83     1884.67     74.17 o 
   5   6  11      464.27      465.11     62.67 o 
   6   6  11     1230.79     1294.34    113.96 o 
   7   6  11      706.61      653.48     58.47 o 
   8   6  11     1093.56     1121.59     71.08 o 
   9   6  11       95.45       85.91     30.23 o 
  10   6  11      116.64      150.51     33.41 o 
  11   6  11      544.82      635.40     59.42 o 
  12   6  11      107.03       69.21     32.07 o 
  13   6  11     1182.20     1316.80    100.95 o 
  14   6  11      368.94      327.24     51.87 o 
   0   7  11      200.67      194.78     36.02 o 
   1   7  11        1.75      -11.35     26.51 o 
   2   7  11     1459.86     1390.70    128.93 o 
   3   7  11      457.28      430.11     50.15 o 
   4   7  11      455.83      464.42     64.87 o 
   5   7  11     2299.26     2350.90    106.67 o 
   6   7  11      832.76      832.29     64.49 o 
   7   7  11      557.84      672.15     60.83 o 
   8   7  11      577.58      594.35     57.90 o 
   9   7  11     1196.75     1236.55     77.54 o 
  10   7  11      795.35      851.42     66.91 o 
  11   7  11     2680.40     2621.65    165.58 o 
  12   7  11      509.76      525.87     69.86 o 
   1   8  11      589.60      598.77     56.67 o 
   2   8  11     1137.40     1297.62     75.84 o 
   3   8  11     2604.73     2427.11    114.18 o 
   4   8  11      251.60      242.42     42.35 o 
   5   8  11      215.53      201.84     48.27 o 
   6   8  11      337.24      372.18     48.53 o 
   7   8  11       22.56       46.59     28.31 o 
   8   8  11      252.05      301.48     43.75 o 
   9   8  11       58.74      130.02     28.03 o 
  10   8  11      704.29      725.32     85.41 o 
   0   9  11      130.68      119.62     29.79 o 
   1   9  11       31.37       31.44     18.44 o 
   2   9  11      285.45      299.27     29.67 o 
   3   9  11     1185.14     1289.34     63.90 o 
   4   9  11      877.56      787.14     52.40 o 
   5   9  11     1466.93     1503.21     68.00 o 
   6   9  11      303.63      320.23     63.07 o 
   7   9  11       23.00       78.73     23.39 o 
   8   9  11      838.73      841.65     93.10 o 
   1  10  11      318.56      336.53     32.49 o 
   2  10  11     1103.72     1056.41     52.70 o 
   3  10  11     1276.78     1297.39     56.68 o 
   4  10  11      991.27     1017.58     50.72 o 
   5  10  11      867.18      996.19     50.97 o 
   6  10  11      274.64      362.03     39.97 o 
   7  10  11       24.66       67.08     31.41 o 
   8  10  11       26.11       81.43     27.00 o 
   0  11  11      786.10      699.56     61.83 o 
   1  11  11      247.89      275.12     28.05 o 
   2  11  11       24.51       58.22     29.01 o 
   3  11  11     1182.55     1171.59     57.12 o 
   4  11  11      639.51      607.25     57.36 o 
   5  11  11      574.64      579.92     41.73 o 
   0   0  12     6727.35     7043.93    333.94 o 
   2   0  12     3931.93     3726.89    140.77 o 
   4   0  12      569.86      597.59     53.61 o 
   6   0  12      818.81      824.86    110.36 o 
   8   0  12      397.80      494.48     74.86 o 
  10   0  12      186.94      130.08     56.61 o 
  12   0  12      179.63      144.97     55.30 o 
  14   0  12     4407.34     4413.60    251.15 o 
   1   1  12      322.70      324.32     30.17 o 
   2   1  12      375.79      356.49     31.56 o 
   3   1  12       59.50       81.42     21.07 o 
   4   1  12      290.33      298.22     29.25 o 
   5   1  12       13.72       15.35     18.40 o 
   6   1  12     4172.11     4239.51    109.83 o 
   7   1  12      110.08      133.62     22.56 o 
   8   1  12     8725.99     8177.72    222.48 o 
   9   1  12      115.13      104.88     26.32 o 
  10   1  12      331.00      254.49     47.20 o 
  11   1  12      483.58      506.37     59.98 o 
  12   1  12      777.32      784.49     70.81 o 
  13   1  12       69.78       91.46     32.67 o 
  14   1  12     1344.66     1328.35     87.98 o 
   0   2  12     9046.28     8704.39    273.91 o 
   1   2  12      135.10      151.81     24.53 o 
   2   2  12     3066.89     2972.56     87.36 o 
   3   2  12      471.19      489.95     35.52 o 
   4   2  12      504.46      467.96     35.32 o 
   5   2  12      329.58      347.52     31.53 o 
   6   2  12     1386.06     1431.23     55.20 o 
   7   2  12      454.54      432.02     41.27 o 
   8   2  12      285.25      241.81     33.13 o 
   9   2  12     2266.93     2294.57     88.27 o 
  10   2  12      592.91      560.88     45.84 o 
  11   2  12       86.51       63.46     38.04 o 
  12   2  12      535.68      646.47     94.33 o 
  13   2  12       91.99      155.27     53.99 o 
  14   2  12     2147.59     2294.09    156.58 o 
  15   2  12      205.34      283.88     54.81 o 
   1   3  12     1905.06     1954.26     66.04 o 
   2   3  12     1018.58      950.69     48.81 o 
   3   3  12     1304.51     1209.45     50.36 o 
   4   3  12      833.84      889.42     45.26 o 
   5   3  12       26.12       52.52     27.96 o 
   6   3  12     2555.67     2464.62     88.13 o 
   7   3  12      426.83      383.93     39.75 o 
   8   3  12     5805.16     5606.47    161.69 o 
   9   3  12      131.43      113.88     27.21 o 
  10   3  12      177.76      173.77     30.10 o 
  11   3  12      131.63      180.57     28.53 o 
  12   3  12      512.11      520.96     84.10 o 
  13   3  12      164.46      151.51     49.90 o 
  14   3  12      705.71      738.57     91.63 o 
   0   4  12     5147.45     4840.64    175.08 o 
   1   4  12     1409.21     1229.54     51.55 o 
   2   4  12     1056.77      991.78     48.04 o 
   3   4  12      408.79      387.21     32.98 o 
   4   4  12      106.78       81.38     29.83 o 
   5   4  12     3172.28     3122.75    107.30 o 
   6   4  12      644.62      659.58     48.88 o 
   7   4  12       64.56       25.45     22.58 o 
   8   4  12      136.80      140.19     28.63 o 
   9   4  12      158.74      125.69     42.89 o 
  10   4  12      477.05      450.29     84.67 o 
  11   4  12     1492.00     1649.19    168.44 o 
  12   4  12     1340.27     1539.75     82.58 o 
  13   4  12       82.30       46.30     42.38 o 
  14   4  12     1831.37     2078.28    140.71 o 
   1   5  12      271.62      272.59     29.92 o 
   2   5  12      107.96      121.06     22.80 o 
   3   5  12     2547.92     2542.65     92.07 o 
   4   5  12      209.12      248.60     34.57 o 
   5   5  12      450.50      389.46     40.70 o 
   6   5  12     3888.18     3814.59    124.21 o 
   7   5  12      733.47      720.84     50.51 o 
   8   5  12     1217.78     1161.91     73.45 o 
   9   5  12      450.38      475.26     52.46 o 
  10   5  12       64.21       88.78     28.39 o 
  11   5  12       65.25       39.90     24.63 o 
  12   5  12      260.18      307.62     49.33 o 
  13   5  12      680.27      736.19     58.08 o 
   0   6  12      486.28      403.38     47.52 o 
   1   6  12      110.57      110.02     26.35 o 
   2   6  12     2228.11     2215.63    104.30 o 
   3   6  12      602.88      656.67     48.99 o 
   4   6  12      321.38      250.88     33.67 o 
   5   6  12     1211.31     1218.64     76.32 o 
   6   6  12       50.02       57.60     29.57 o 
   7   6  12      168.77      232.27     40.06 o 
   8   6  12       63.69       77.26     29.53 o 
   9   6  12     1626.50     1649.67     93.84 o 
  10   6  12      389.94      492.34     50.99 o 
  11   6  12     1012.39      991.52     67.62 o 
  12   6  12      130.42      105.37     29.29 o 
   1   7  12      932.43     1036.58    119.77 o 
   2   7  12      112.73       61.82     44.42 o 
   3   7  12     1217.39     1102.56     78.32 o 
   4   7  12      452.34      457.61     52.71 o 
   5   7  12      242.47      264.95     83.77 o 
   6   7  12      253.08      249.68     39.82 o 
   7   7  12      464.93      463.49     49.91 o 
   8   7  12       74.54      113.21     30.30 o 
   9   7  12      120.84      147.36     29.91 o 
  10   7  12      140.35      161.60     36.90 o 
   0   8  12      959.19     1064.83    107.99 o 
   1   8  12       10.49       21.37     42.54 o 
   2   8  12       71.63       63.77     31.41 o 
   3   8  12      745.09      732.36     63.74 o 
   4   8  12     1396.59     1363.32     79.63 o 
   5   8  12     1028.16     1239.03     75.97 o 
   6   8  12      310.98      321.97     43.21 o 
   7   8  12       14.17       33.60     29.04 o 
   8   8  12      482.71      553.03     81.81 o 
   9   8  12     1014.41     1081.68    104.88 o 
   1   9  12      193.05      197.06     37.34 o 
   2   9  12      441.18      467.33     52.61 o 
   3   9  12     2022.10     1965.34     99.14 o 
   4   9  12      275.78      270.06     40.88 o 
   5   9  12      647.67      723.85     87.21 o 
   6   9  12      246.34      273.90     57.27 o 
   7   9  12        6.53       50.56     27.32 o 
   8   9  12      241.52      241.34     35.67 o 
   3  10  12      592.56      674.92     82.46 o 
   4  10  12      772.58      807.46     92.28 o 
   2   0  13      602.15      638.97     57.84 o 
   4   0  13     1362.38     1310.07     78.27 o 
   6   0  13     1578.37     1574.03     84.97 o 
   8   0  13    10344.04     9960.91    449.30 o 
  10   0  13      151.85       95.06     43.36 o 
  12   0  13      848.00      698.16     99.15 o 
   0   1  13     9044.01     8899.11    296.89 o 
   1   1  13      473.19      452.79     36.41 o 
   2   1  13     2871.82     2667.55     81.98 o 
   3   1  13      169.13      186.66     25.92 o 
   4   1  13      210.02      248.86     27.53 o 
   5   1  13     1844.24     1910.76     66.00 o 
   6   1  13      608.69      587.31     48.81 o 
   7   1  13      490.90      584.14     47.09 o 
   8   1  13      115.46      136.24     27.40 o 
   9   1  13       92.83      120.87     37.77 o 
  10   1  13      119.47      168.33     39.50 o 
  11   1  13      183.65      257.96     44.36 o 
  12   1  13      400.17      480.71     78.54 o 
   1   2  13      397.30      347.39     38.03 o 
   2   2  13      203.40      208.82     26.56 o 
   3   2  13      427.58      444.54     35.92 o 
   4   2  13       74.22      107.28     22.53 o 
   5   2  13       84.51      106.54     21.97 o 
   6   2  13     5534.96     5395.37    159.05 o 
   7   2  13      109.62       40.06     23.08 o 
   8   2  13     5474.61     5144.39    157.02 o 
   9   2  13        3.44       25.08     23.21 o 
  10   2  13      327.18      366.62     50.11 o 
  11   2  13      178.28      191.23     37.76 o 
  12   2  13      165.90      149.22     51.70 o 
   0   3  13     2902.82     2953.15    212.46 o 
   1   3  13      400.50      399.36     33.69 o 
   2   3  13     1955.21     1882.04     65.48 o 
   3   3  13     1121.18     1019.92     50.63 o 
   4   3  13      723.61      656.57     41.51 o 
   5   3  13      467.48      487.74     43.66 o 
   6   3  13      848.80      817.51     54.35 o 
   7   3  13      792.85      930.96     57.71 o 
   8   3  13      230.45      251.98     33.54 o 
   9   3  13      912.45     1007.64    105.61 o 
  10   3  13      127.70      164.86     42.41 o 
  11   3  13      217.72      229.99     32.58 o 
  12   3  13      814.61      971.89    107.01 o 
   1   4  13      927.96      903.09     48.36 o 
   2   4  13      161.93      190.18     26.19 o 
   3   4  13     2342.79     2135.29     84.31 o 
   4   4  13      483.97      583.85     46.97 o 
   5   4  13      496.75      511.11     45.15 o 
   6   4  13     2574.19     2467.07     92.96 o 
   7   4  13      334.73      290.58     36.32 o 
   8   4  13     2347.57     2288.85     88.12 o 
   9   4  13       61.67       61.55     21.74 o 
  10   4  13      172.37      254.77     60.54 o 
  11   4  13      537.03      577.50     61.19 o 
  12   4  13      628.41      720.41     59.72 o 
   0   5  13     2004.25     2149.67    148.97 o 
   1   5  13      416.21      437.13     35.28 o 
   2   5  13     1251.97     1169.62     64.58 o 
   3   5  13      303.65      268.20     33.86 o 
   4   5  13       62.67      105.09     25.92 o 
   5   5  13     1460.96     1503.11     68.69 o 
   6   5  13      145.68      152.55     27.09 o 
   7   5  13      416.16      471.28     62.30 o 
   8   5  13       37.74       83.54     25.71 o 
   9   5  13     1146.35     1153.36     74.02 o 
  10   5  13       86.33      138.24     26.24 o 
  11   5  13      521.41      444.77     49.82 o 
   1   6  13     1048.88     1066.76     60.74 o 
   2   6  13        2.25       36.04     20.33 o 
   3   6  13      990.10      967.35     59.22 o 
   4   6  13      598.58      559.19     46.90 o 
   5   6  13       16.96       30.68     18.75 o 
   6   6  13      494.08      533.71     55.30 o 
   7   6  13        7.68       33.74     21.31 o 
   8   6  13      460.28      468.69     49.18 o 
   9   6  13       62.93      106.19     36.49 o 
  10   6  13       54.95      108.81     34.20 o 
   0   7  13      464.17      362.74     69.86 o 
   1   7  13       39.06       61.95     32.15 o 
   2   7  13      133.61      201.12     36.54 o 
   3   7  13      359.44      350.57     44.36 o 
   4   7  13      539.29      620.01     58.38 o 
   5   7  13     1129.04     1190.00     80.81 o 
   6   7  13       12.67       43.58     23.69 o 
   7   7  13       58.48      115.35     40.41 o 
   8   7  13      229.21      318.24     58.08 o 
   1   8  13       54.56       29.33     22.32 o 
   2   8  13      382.18      410.35     71.66 o 
   3   8  13     1766.28     1765.44    131.22 o 
   4   8  13       44.54       70.52     36.65 o 
   5   8  13      510.09      588.86     78.86 o 
   0   0  14     2583.76     2362.65    152.82 o 
   2   0  14     3966.03     4188.95    160.90 o 
   4   0  14      182.02      202.58     36.24 o 
   6   0  14      381.27      411.08     47.14 o 
   8   0  14      212.63      249.52     56.78 o 
   1   1  14      909.47      867.46     48.43 o 
   2   1  14      172.71      171.91     27.10 o 
   3   1  14       54.21       80.88     18.79 o 
   4   1  14      529.47      518.33     37.12 o 
   5   1  14       86.64      114.50     19.86 o 
   6   1  14     2768.73     2757.10    101.01 o 
   7   1  14       51.72      109.94     22.91 o 
   8   1  14     4586.58     4195.34    137.17 o 
   0   2  14     5987.45     5799.45    211.60 o 
   1   2  14      135.45      158.37     23.89 o 
   2   2  14     1172.75     1167.22     53.35 o 
   3   2  14      315.62      361.56     31.61 o 
   4   2  14      186.20      229.44     28.80 o 
   5   2  14      121.65      148.38     28.16 o 
   6   2  14      332.00      334.73     35.38 o 
   7   2  14      251.98      314.48     34.07 o 
   8   2  14      614.63      649.55     48.92 o 
   9   2  14      557.01      558.92     70.85 o 
   1   3  14      115.11      137.35     21.96 o 
   2   3  14      280.99      375.50     40.86 o 
   3   3  14     1421.04     1467.22     57.42 o 
   4   3  14      251.39      263.17     32.94 o 
   5   3  14      125.53      133.73     23.99 o 
   6   3  14     1101.70      987.06     59.78 o 
   7   3  14      294.94      316.27     34.27 o 
   8   3  14     2551.05     2648.27    116.86 o 
   9   3  14      141.64      242.48     47.78 o 
  10   3  14       51.96       79.52     23.56 o 
   0   4  14     1996.55     2049.73    172.54 o 
   1   4  14      200.22      263.55     29.53 o 
   2   4  14     1779.19     1730.65     63.18 o 
   3   4  14      623.38      674.27     80.95 o 
   4   4  14       81.18      101.38     34.58 o 
   5   4  14     1027.33      968.44     58.57 o 
   6   4  14      171.53      206.83     27.04 o 
   7   4  14      911.47     1049.34     58.33 o 
   8   4  14      108.00      130.57     31.41 o 
   9   4  14      761.22      791.42     85.74 o 
   1   5  14      320.88      368.39     35.50 o 
   2   5  14       20.14       60.60     20.17 o 
   3   5  14     1959.10     1917.03     79.41 o 
   4   5  14      240.12      265.76     29.95 o 
   5   5  14      298.39      371.96     35.48 o 
   6   5  14     1320.15     1386.10     78.34 o 
   0   6  14      492.00      600.32     81.48 o 
   1   6  14       57.60       78.55     18.84 o 
   2   6  14      390.33      423.09     46.59 o 
   3   6  14      152.25      206.16     42.54 o 
   5   6  14      307.89      488.40     69.05 o 
   2   0  15      109.55      125.73     26.88 o 
   4   0  15      224.01      263.49     34.53 o 
   6   0  15     1404.02     1566.97    111.42 o 
   0   1  15     5440.86     5417.65    199.05 o 
   1   1  15       14.74       28.06     14.43 o 
   2   1  15     1094.75     1100.19     51.80 o 
   3   1  15      508.39      548.03     37.55 o 
   4   1  15      129.70      210.07     30.07 o 
   5   1  15      149.01      199.11     29.60 o 
   6   1  15       54.30      139.40     36.65 o 
   7   1  15       32.85       51.70     23.07 o 
   1   2  15       51.30       59.02     14.72 o 
   2   2  15       87.16       65.03     15.82 o 
   3   2  15      143.55      166.76     23.61 o 
   4   2  15       81.58       71.01     31.41 o 
   5   2  15      128.03      148.40     36.49 o 
   6   2  15     1201.93     1362.94    104.39 o 
   7   2  15      158.44      164.93     34.69 o 
   0   3  15      595.37      685.23     80.01 o 
   1   3  15       62.57       85.74     18.61 o 
   2   3  15      807.25      966.19     69.37 o 
   3   3  15      124.43      148.23     26.68 o 
   1   4  15     1054.67     1154.23     66.52 o 
   2   4  15       34.91       57.43     27.82 o 
                                                 
